# Supplementary material for: Study of the differentially abundant proteins among Leishmania amazonensis, L. braziliensis, and L. infantum
Source: PLoS One. 2020 Oct 15;15(10):e0240612. doi: 10.1371/journal.pone.0240612 (PMC7561129; doi:10.1371/journal.pone.0240612)
Supplement: S1 Table — (XLSX) [file pone.0240612.s002.xlsx]

## Sheet: Total
Total Samples
Gel ID Number	Query	Observed mass	ppm	Unique	Peptide	Score	Protein Name	Accession GI
B229	148	1046.5543	26.6		K.DISLAEWGR.K	(20)	S-adenosylhomocysteine hydrolase [Leishmania donovani]	159402
B238	407	1302.6901	7.72		K.LASTWEGIQAAR.T	81	putative transaldolase [Leishmania infantum JPCM5]	134068657
	67	984.5501	2.84	U	M.PTQLEQLR.E	37	putative transaldolase [Leishmania braziliensis MHOM/BR/75/M2904]	134060699
	600	1478.7843	11.6	U	R.LLIQMYEAAGVDR.S	88	putative transaldolase [Leishmania braziliensis MHOM/BR/75/M2904]	134060699
	207	1106.5264	13.7	U	K.EPGYAEIDGR.R	48	putative RNA-binding protein [Leishmania major strain Friedlin]	12311843
	248	1146.6357	7.96	U	R.VQALVQFDAR.E	63	putative RNA-binding protein [Leishmania major strain Friedlin]	12311843
	369	1273.5597	31.8	U	K.NESSQWNHNR.V + 2 Deamidated (NQ)	27	putative RNA-binding protein [Leishmania major strain Friedlin]	12311843
	901	1712.8641	10.4	U	R.FSTHQNLTATQHATR.T	68	putative RNA-binding protein [Leishmania major strain Friedlin]	12311843
B239	109	1025.4674	13.7	U	K.EGGYESDLR.E	54	cytochrome c oxidase subunit IV [Leishmania braziliensis MHOM/BR/75/M2904]	134060127
	296	1204.6396	12.8	U	R.EMLEIVESVR.K	77	cytochrome c oxidase subunit IV [Leishmania braziliensis MHOM/BR/75/M2904]	134060127
	443	1338.7559	13.7		R.LDILPGGSPNSLR.E	84	cytochrome c oxidase subunit IV [Leishmania braziliensis MHOM/BR/75/M2904]	134060127
	581	1465.7418	16.1		R.WNLNTELHPADR.A	68	cytochrome c oxidase subunit IV [Leishmania braziliensis MHOM/BR/75/M2904]	134060127
	599	1477.7163	36.3	U	R.VFDEEHVQAEMK.Y + Oxidation (M)	34	cytochrome c oxidase subunit IV [Leishmania braziliensis MHOM/BR/75/M2904]	134060127
	726	1572.7949	12.6	U	R.ETVAELLDDVDPTR.A	122	cytochrome c oxidase subunit IV [Leishmania braziliensis MHOM/BR/75/M2904]	134060127
	932	1746.8378	8.24		R.WYGHALELDTHNYK.F	104	cytochrome c oxidase subunit IV [Leishmania braziliensis MHOM/BR/75/M2904]	134060127
	1268	2347.1626	27.1	U	K.YHIVYFDDFQTVAANDTTAR.R	151	cytochrome c oxidase subunit IV [Leishmania braziliensis MHOM/BR/75/M2904]	134060127
	1297	2455.2317	29.3		K.SVLPHIDFASSYECLLFDADR.L + Carbamidomethyl (C)	166	cytochrome c oxidase subunit IV [Leishmania braziliensis MHOM/BR/75/M2904]	134060127
	1386	2810.2932	34.2	U	K.GCSNLQQLEDWSHQVHEYNGDHR.I + Carbamidomethyl (C); Deamidated (NQ)	104	cytochrome c oxidase subunit IV [Leishmania braziliensis MHOM/BR/75/M2904]	134060127
B240	184	1077.5867	16.7		M.VNFTVDQVR.E	89	elongation factor 2 [Leishmania braziliensis]	86161656
	195	1085.6980	13.9		R.IRPVVFINK.V	58	elongation factor 2 [Leishmania braziliensis]	86161656
	306	1212.5746	5.11		R.LWGDNFFDAK.N	72	elongation factor 2 [Leishmania braziliensis]	86161656
	360	1263.6210	13.6	U	R.ELMDFPDQIR.N	70	elongation factor 2 [Leishmania braziliensis]	86161656
	377	1279.6025	2.97	U	R.ELMDFPDQIR.N + Oxidation (M)	(38)	elongation factor 2 [Leishmania braziliensis]	86161656
B242	409	1304.6627	11.2		K.DVLAVAFSPDDR.L	97	activated protein kinase C receptor LACK [Leishmania panamensis]	11139411
	621	1496.7056	12.0		R.HSVDSDYGLPNHR.L	94	activated protein kinase C receptor LACK [Leishmania panamensis]	11139411
	934	1747.8394	20.1		R.VWNVAGECMHEFLR.D + Carbamidomethyl (C)	103	activated protein kinase C receptor LACK [Leishmania panamensis]	11139411
	955	1763.8212	12.5		R.VWNVAGECMHEFLR.D + Carbamidomethyl (C); Oxidation (M)	(47)	activated protein kinase C receptor LACK [Leishmania panamensis]	11139411
	964	1772.9636	19.6	U	R.INVESAINQIAFSPNR.F	120	activated protein kinase C receptor LACK [Leishmania panamensis]	11139411
	1065	1867.9225	17.7		R.GWVTSLACPQQAGSYIK.V + Carbamidomethyl (C); 2 Deamidated (NQ)	32	activated protein kinase C receptor LACK [Leishmania panamensis]	11139411
	1092	1891.9883	17.7	U	K.DGAALLWDLSTGEQLFR.I	171	activated protein kinase C receptor LACK [Leishmania panamensis]	11139411
	1389	2964.4861	30.9		R.LEGHTGFVSCVSLAHATDYALTASWDR.S + Carbamidomethyl (C)	171	activated protein kinase C receptor LACK [Leishmania panamensis]	11139411
	992	1800.9808	37.9		K.INVESPINQIAFSPNR.F + 2 Deamidated (NQ)	38	activated protein kinase c receptor (LACK) [Leishmania major strain Friedlin]	68127629
243	30	922.5079	-17.93		K.SSILFDIK.A	47	elongation factor 1-beta [Leishmania braziliensis MHOM/BR/75/M2904]	134061398
	112	1026.4830	-16.90	U	R.DGLVWGDHK.L	62	elongation factor 1-beta [Leishmania braziliensis MHOM/BR/75/M2904]	134061398
	260	1171.5026	-1.87		K.NMATYTEGER.K	71	elongation factor 1-beta [Leishmania braziliensis MHOM/BR/75/M2904]	134061398
	591	1473.8159	6.72	U	K.LFLGGAKPTAEDVR.M	107	elongation factor 1-beta [Leishmania braziliensis MHOM/BR/75/M2904]	134061398
	728	1574.7598	-6.27	U	K.AWDDTVDLEALAQK.L	101	elongation factor 1-beta [Leishmania braziliensis MHOM/BR/75/M2904]	134061398
	876	1687.8767	10.8	U	R.MLNDLLGANHASLYR.W	115	elongation factor 1-beta [Leishmania braziliensis MHOM/BR/75/M2904]	134061398
	891	1703.8585	3.04	U	R.MLNDLLGANHASLYR.W + Oxidation (M)	(88)	elongation factor 1-beta [Leishmania braziliensis MHOM/BR/75/M2904]	134061398
244	82	995.4888	9.56		R.TTTFSPEGR.L	47	putative proteasome alpha 3 subunit [Leishmania braziliensis MHOM/BR/75/M2904]	134060339
	329	1242.6884	17.8	U	K.MIPQFHILSR.S + Deamidated (NQ)	(31)	putative proteasome alpha 3 subunit [Leishmania braziliensis MHOM/BR/75/M2904]	134060339
	353	1258.6678	5.22	U	K.MIPQFHILSR.S + Deamidated (NQ); Oxidation (M)	43	putative proteasome alpha 3 subunit [Leishmania braziliensis MHOM/BR/75/M2904]	134060339
	779	1611.7805	16.2	U	R.SELKPHAQCADQAR.E + Carbamidomethyl (C); Deamidated (NQ)	79	putative proteasome alpha 3 subunit [Leishmania braziliensis MHOM/BR/75/M2904]	134060339
	1175	2038.9591	29.1	U	R.HQYTFQEPMAIEDLCR.M + Carbamidomethyl (C); Deamidated (NQ)	80	putative proteasome alpha 3 subunit [Leishmania braziliensis MHOM/BR/75/M2904]	134060339
	1185	2054.9355	19.9	U	R.HQYTFQEPMAIEDLCR.M + Carbamidomethyl (C); Deamidated (NQ); Oxidation (M)	(57)	putative proteasome alpha 3 subunit [Leishmania braziliensis MHOM/BR/75/M2904]	134060339
	1309	2551.3328	28.2	U	K.IAEHIGCSVAGVTSDAYALLNYAR.L + Carbamidomethyl (C)	201	putative proteasome alpha 3 subunit [Leishmania braziliensis MHOM/BR/75/M2904]	134060339
245	767	1601.8774	-1.53	U	K.HNVILGLFLFGTDR.V	(90)	putative 2,4-dihydroxyhept-2-ene-1,7-dioic acid aldolase [Leishmania braziliensis MHOM/BR/75/M2904]	134062713
	918	1729.9764	0.92	U	K.KHNVILGLFLFGTDR.V	(124)	putative 2,4-dihydroxyhept-2-ene-1,7-dioic acid aldolase [Leishmania braziliensis MHOM/BR/75/M2904]	134062713
246	265	1176.6034	-19.14		K.GLLGYVPESNK.N	57	putative 2,4-dihydroxyhept-2-ene-1,7-dioic acid aldolase [Leishmania braziliensis MHOM/BR/75/M2904]	134062713
	400	1297.6641	-19.90	U	K.GKPWTNQPSALV.-	49	putative 2,4-dihydroxyhept-2-ene-1,7-dioic acid aldolase [Leishmania braziliensis MHOM/BR/75/M2904]	134062713
	571	1455.6273	2.10		R.SVYQPQQCMNAK.G + Carbamidomethyl (C); 2 Deamidated (NQ)	41	putative 2,4-dihydroxyhept-2-ene-1,7-dioic acid aldolase [Leishmania braziliensis MHOM/BR/75/M2904]	134062713
	585	1471.6180	-0.79		R.SVYQPQQCMNAK.G + Carbamidomethyl (C); 2 Deamidated (NQ); Oxidation (M)	(33)	putative 2,4-dihydroxyhept-2-ene-1,7-dioic acid aldolase [Leishmania braziliensis MHOM/BR/75/M2904]	134062713
	769	1601.8912	7.09	U	K.HNVILGLFLFGTDR.V	(123)	putative 2,4-dihydroxyhept-2-ene-1,7-dioic acid aldolase [Leishmania braziliensis MHOM/BR/75/M2904]	134062713
	920	1729.9939	11.0	U	K.KHNVILGLFLFGTDR.V	(115)	putative 2,4-dihydroxyhept-2-ene-1,7-dioic acid aldolase [Leishmania braziliensis MHOM/BR/75/M2904]	134062713
	1301	2480.1558	31.5		K.GIDIAFLGQNDLCMSMGLYDGR.Y + Carbamidomethyl (C); 2 Deamidated (NQ); 2 Oxidation (M)	22	putative 2,4-dihydroxyhept-2-ene-1,7-dioic acid aldolase [Leishmania braziliensis MHOM/BR/75/M2904]	134062713
247	362	1266.6681	13.5		K.ECFVIISDKR.L + Carbamidomethyl (C)	72	putative proteasome beta 3 subunit [Leishmania braziliensis MHOM/BR/75/M2904]	134063366
	617	1493.7755	-30.47	U	R.DSLSGYGAVALIVTK.E	64	putative proteasome beta 3 subunit [Leishmania braziliensis MHOM/BR/75/M2904]	134063366
	770	1602.7990	21.0	U	K.AFAAMIESMLYEAR.F	80	putative proteasome beta 3 subunit [Leishmania braziliensis MHOM/BR/75/M2904]	134063366
	945	1756.0164	23.5	U	K.LHIVNDSVVYGLTGLR.T	142	putative proteasome beta 3 subunit [Leishmania braziliensis MHOM/BR/75/M2904]	134063366
230	213	1113.5868	9.60	U	R.YVYMVVSPR.S	(28)	conserved hypothetical protein [Leishmania braziliensis MHOM/BR/75/M2904]	134061620
	482	1370.7617	13.9	U	K.FAGSALEVPVQPR.S	(29)	conserved hypothetical protein [Leishmania braziliensis MHOM/BR/75/M2904]	134061620
	686	1539.8068	17.3	U	K.YLEGSGSLIFSPGGR.Y	(83)	conserved hypothetical protein [Leishmania braziliensis MHOM/BR/75/M2904]	134061620
	747	1592.8003	18.8	U	K.ENVHTFYGEVLER.R	(78)	conserved hypothetical protein [Leishmania braziliensis MHOM/BR/75/M2904]	134061620
	788	1628.8109	20.8	U	R.LCTSTTYPTGVCLR.R + 2 Carbamidomethyl (C)	99	cysteine peptidase A (CPA) [Leishmania braziliensis MHOM/BR/75/M2904]	134061296
	827	1649.7845	23.6	U	K.NSWGTSWGEHGYIR.L	113	cysteine peptidase A (CPA) [Leishmania braziliensis MHOM/BR/75/M2904]	134061296
	70	986.5181	12.9	U	K.LEVDAFHR.L	29	conserved hypothetical protein [Leishmania braziliensis MHOM/BR/75/M2904]	134059457
248	768	1601.8864	4.09	U	K.HNVILGLFLFGTDR.V	125	putative 2,4-dihydroxyhept-2-ene-1,7-dioic acid aldolase [Leishmania braziliensis MHOM/BR/75/M2904]	134062713
	919	1729.9901	8.85	U	K.KHNVILGLFLFGTDR.V	138	putative 2,4-dihydroxyhept-2-ene-1,7-dioic acid aldolase [Leishmania braziliensis MHOM/BR/75/M2904]	134062713
249	598	1476.8280	15.1	U	R.DYGVLIESAGIALR.G	135	peroxidoxin [Leishmania braziliensis MHOM/BR/75/M2904]	134062125
	1372	2760.4348	34.0	U	K.LNTQVIAVSCDSEYSHLAWVNTPR.K + Carbamidomethyl (C)	193	peroxidoxin [Leishmania braziliensis MHOM/BR/75/M2904]	134062125
250	71	990.4896	0.55	U	R.TITSSYYR.G	49	GTP-binding protein homologue [Leishmania major]	349484
	421	1316.6637	3.32	U	K.LQIWDTAGQER.F	72	GTP-binding protein homologue [Leishmania major]	349484
251	66	977.4827	-1.24	U	K.NIHFFGDK.T	39	putative phosphomannomutase [Leishmania braziliensis MHOM/BR/75/M2904]	134066180
	753	1593.7400	16.2	U	K.TYCLQFVEEEFK.N + Carbamidomethyl (C); Deamidated (NQ)	29	putative phosphomannomutase [Leishmania braziliensis MHOM/BR/75/M2904]	134066180
	841	1657.9340	10.9	U	K.TILLFDVDGTLTPPR.N	122	putative phosphomannomutase [Leishmania braziliensis MHOM/BR/75/M2904]	134066180
	1143	1978.7990	19.4	U	R.NCSQQERDEFEQYDK.I + Carbamidomethyl (C); 3 Deamidated (NQ)	35	putative phosphomannomutase [Leishmania braziliensis MHOM/BR/75/M2904]	134066180
	624	1498.7224	10.1	U	K.EHLPESFHFEAR.V	86	conserved hypothetical protein [Leishmania major strain Friedlin]	68128613
252	1	902.5290	-6.13	U	R.GLFIIDPK.G	40	tryparedoxin peroxidase [Leishmania braziliensis MHOM/BR/75/M2904]	134060577
	274	1189.6608	-18.40	U	R.LLEALQFVEK.H	(73)	tryparedoxin peroxidase [Leishmania braziliensis MHOM/BR/75/M2904]	134060577
	281	1197.5321	-12.41		K.HGEVCPANWK.K + Carbamidomethyl (C)	(39)	tryparedoxin peroxidase [Leishmania braziliensis MHOM/BR/75/M2904]	134060577
	314	1224.6378	-2.23	U	R.QIIVNDMPVGR.N + Gln->pyro-Glu (N-term Q)	68	tryparedoxin peroxidase [Leishmania braziliensis MHOM/BR/75/M2904]	134060577
	327	1241.6489	-14.64	U	R.QIIVNDMPVGR.N	(53)	tryparedoxin peroxidase [Leishmania braziliensis MHOM/BR/75/M2904]	134060577
	352	1257.6442	-14.15	U	R.QIIVNDMPVGR.N + Oxidation (M)	(40)	tryparedoxin peroxidase [Leishmania braziliensis MHOM/BR/75/M2904]	134060577
	118	1031.4877	-6.60	U	R.NVFAFYDR.E	52	programmed cell death 6 protein-like protein [Leishmania braziliensis MHOM/BR/75/M2904]	134060275
	433	1329.6014	-4.20	U	K.DGSGTISFNEFR.E	93	programmed cell death 6 protein-like protein [Leishmania braziliensis MHOM/BR/75/M2904]	134060275
231	39	934.5510	35.5		R.FVMAPLTR.C	(19)	putative NADH:flavin oxidoreductase/NADH oxidase [Leishmania braziliensis MHOM/BR/75/M2904]	134060140
	42	950.5352	23.6		R.FVMAPLTR.C + Oxidation (M)	25	putative NADH:flavin oxidoreductase/NADH oxidase [Leishmania braziliensis MHOM/BR/75/M2904]	134060140
	126	1039.6174	26.9		K.ALANPDLVAR.A	66	putative NADH:flavin oxidoreductase/NADH oxidase [Leishmania braziliensis MHOM/BR/75/M2904]	134060140
	198	1094.5984	29.4	U	R.NISFLDVMR.G	66	putative NADH:flavin oxidoreductase/NADH oxidase [Leishmania braziliensis MHOM/BR/75/M2904]	134060140
	210	1110.5737	11.3	U	R.NISFLDVMR.G + Oxidation (M)	(33)	putative NADH:flavin oxidoreductase/NADH oxidase [Leishmania braziliensis MHOM/BR/75/M2904]	134060140
	242	1141.5708	35.2	U	R.YICSQLNSR.N + Carbamidomethyl (C); Deamidated (NQ)	27	putative NADH:flavin oxidoreductase/NADH oxidase [Leishmania braziliensis MHOM/BR/75/M2904]	134060140
	331	1243.6628	28.2	U	R.ATVPSNVDEGVR.I	52	putative NADH:flavin oxidoreductase/NADH oxidase [Leishmania braziliensis MHOM/BR/75/M2904]	134060140
	543	1429.7544	37.7	U	K.GGLIFCQIHNGGR.A + Carbamidomethyl (C); Deamidated (NQ)	63	putative NADH:flavin oxidoreductase/NADH oxidase [Leishmania braziliensis MHOM/BR/75/M2904]	134060140
	729	1575.7203	19.5	U	K.GYSTFCHEGGIYGK.E + Carbamidomethyl (C)	75	putative NADH:flavin oxidoreductase/NADH oxidase [Leishmania braziliensis MHOM/BR/75/M2904]	134060140
	1198	2082.1199	36.6	U	R.IVAPSAVAITDHECPGAFAR.N + Carbamidomethyl (C)	148	putative NADH:flavin oxidoreductase/NADH oxidase [Leishmania braziliensis MHOM/BR/75/M2904]	134060140
	1243	2220.1326	41.1	U	R.ISPLNSFNSQSDENPEALTR.Y + Deamidated (NQ)	135	putative NADH:flavin oxidoreductase/NADH oxidase [Leishmania braziliensis MHOM/BR/75/M2904]	134060140
233	311	1218.6348	1.93	U	K.IVDSNDSLSLR.H	78	putative proliferative cell nuclear antigen (PCNA) [Leishmania braziliensis MHOM/BR/75/M2904]	134060612
	1149	1987.9176	14.5	U	K.DSPCMVEYGIDNVGYLR.Y + Carbamidomethyl (C)	127	putative proliferative cell nuclear antigen (PCNA) [Leishmania braziliensis MHOM/BR/75/M2904]	134060612
	1154	2003.9028	9.52	U	K.DSPCMVEYGIDNVGYLR.Y + Carbamidomethyl (C); Oxidation (M)	(77)	putative proliferative cell nuclear antigen (PCNA) [Leishmania braziliensis MHOM/BR/75/M2904]	134060612
	1250	2249.0962	21.9	U	K.FSSSGDVGQGYTFLQAAGVSDR.S	212	putative proliferative cell nuclear antigen (PCNA) [Leishmania braziliensis MHOM/BR/75/M2904]	134060612
234	208	1109.5591	0.47		K.VSEFSAGVGTR.C	57	putative glutamine synthetase [Leishmania braziliensis MHOM/BR/75/M2904]	134059293
	550	1438.6642	3.11	U	K.DIVFYGPDNNER.L	99	putative glutamine synthetase [Leishmania braziliensis MHOM/BR/75/M2904]	134059293
	648	1517.7629	-5.12		R.RPAGDADPYLVTSR.L	44	putative glutamine synthetase [Leishmania braziliensis MHOM/BR/75/M2904]	134059293
	789	1628.8118	5.59	U	R.GENGLDVIHQYIDR.L	91	putative glutamine synthetase [Leishmania braziliensis MHOM/BR/75/M2904]	134059293
	1261	2314.2405	20.4	U	K.GLDTEILLKPVNAFPCCLPR.T + 2 Carbamidomethyl (C); Deamidated (NQ)	101	glutamine synthetase [Leishmania mexicana]	134067555
236	725	1572.7899	15.7	U	R.DQESFDLALELHR.E	(97)	cystathionine beta-synthase [Leishmania infantum JPCM5]	134068777
	1032	1830.9407	23.3	U	K.TRDQESFDLALELHR.E + Deamidated (NQ)	(58)	cystathionine beta-synthase [Leishmania infantum JPCM5]	134068777
	253	1155.5602	15.0		K.LSFDDNAAFR.Q	(89)	putative succinyl-CoA ligase [GDP-forming] beta-chain [Leishmania major strain Friedlin]	68129949
	1142	1978.1342	24.6	U	K.GQLVSTLYVTEAIADIKR.E + Deamidated (NQ)	42	putative succinyl-CoA ligase [GDP-forming] beta-chain [Leishmania braziliensis MHOM/BR/75/M2904]	134066278
	1221	2175.0840	24.3	U	K.DIISNSGLAIHSADDFDSAAR.K	142	putative succinyl-CoA ligase [GDP-forming] beta-chain [Leishmania braziliensis MHOM/BR/75/M2904]	134066278
	1274	2360.2178	29.7	U	R.GKDIISNSGLAIHSADDFDSAAR.K	61	putative succinyl-CoA ligase [GDP-forming] beta-chain [Leishmania braziliensis MHOM/BR/75/M2904]	134066278
237	724	1572.7761	6.91	U	R.DQESFDLALELHR.E	130	cystathionine beta-synthase [Leishmania infantum JPCM5]	134068777
	1031	1829.9315	9.55	U	K.TRDQESFDLALELHR.E	66	cystathionine beta-synthase [Leishmania infantum JPCM5]	134068777
	99	1020.5673	-5.00	U	R.IVYDELLR.L	37	putative aspartate aminotransferase [Leishmania braziliensis MHOM/BR/75/M2904]	134065530
	255	1159.5713	-2.50	U	R.DDNGIPYPLR.V	62	putative aspartate aminotransferase [Leishmania braziliensis MHOM/BR/75/M2904]	134065530
	504	1393.8235	5.28	U	R.LVHLILSNSELR.K	95	putative aspartate aminotransferase [Leishmania braziliensis MHOM/BR/75/M2904]	134065530
263	736	1582.8871	-2.55		R.AAVQEGIVAGGGTALLR.A	(115)	chaperonin HSP60, mitochondrial precursor [Leishmania infantum JPCM5]	134074164
	639	1514.6456	1.90	U	R.ELICNETSDYNR.D + Carbamidomethyl (C); Deamidated (NQ)	54	chaperonin HSP60, mitochondrial precursor [Leishmania braziliensis MHOM/BR/75/M2904]	134066187
	1021	1825.0627	10.1	U	K.IQNIHSLLPALNHVVR.S + Deamidated (NQ)	73	chaperonin HSP60, mitochondrial precursor [Leishmania braziliensis MHOM/BR/75/M2904]	134066187
264	738	1582.8951	2.51		R.AAVQEGIVAGGGTALLR.A	(112)	chaperonin HSP60, mitochondrial precursor [Leishmania infantum JPCM5]	134074164
	1020	1825.0612	9.29	U	K.IQNIHSLLPALNHVVR.S + Deamidated (NQ)	(51)	chaperonin HSP60, mitochondrial precursor [Leishmania braziliensis MHOM/BR/75/M2904]	134066187
265	105	1021.5372	-5.20	U	K.VLQSQQYR.G	30	paraflagellar rod protein 2C [Leishmania braziliensis MHOM/BR/75/M2904]	134060772
	664	1532.7894	2.49	U	R.LQVHQEYLEAFR.R	90	paraflagellar rod protein 2C [Leishmania braziliensis MHOM/BR/75/M2904]	134060772
	873	1678.8888	3.32	U	K.LLELSVYNCDLALR.C + Carbamidomethyl (C)	95	paraflagellar rod protein 2C [Leishmania braziliensis MHOM/BR/75/M2904]	134060772
	1100	1907.9246	9.30	U	R.RVEYQQFLDVCGQHK.K + Carbamidomethyl (C); Deamidated (NQ)	39	paraflagellar rod protein 2C [Leishmania braziliensis MHOM/BR/75/M2904]	134060772
	1259	2302.2219	12.8	U	K.YAVAAAAVTDVPEVGDITLEAAR.K	187	paraflagellar rod protein 2C [Leishmania braziliensis MHOM/BR/75/M2904]	134060772
266	48	958.5058	-4.90		R.VHVLYDGR.D	(45)	2,3-bisphosphoglycerate-independent phosphoglycerate mutase [Leishmania infantum JPCM5]	321398823
	623	1498.6945	5.52		K.FGHVTYFWNGNR.S + Deamidated (NQ)	(38)	2,3-bisphosphoglycerate-independent phosphoglycerate mutase [Leishmania infantum JPCM5]	321398823
	649	1518.6427	-4.52	U	R.AFEDDDFNKFDR.V	(72)	2,3-bisphosphoglycerate-independent phosphoglycerate mutase [Leishmania braziliensis MHOM/BR/75/M2904]	134066655
272	115	1028.5258	-1.37	U	K.FPSQAVHSR.M	23	putative RNA helicase [Leishmania braziliensis MHOM/BR/75/M2904]	134061910
	225	1122.5948	-2.49	U	R.IMVATDLFGR.G	61	putative RNA helicase [Leishmania braziliensis MHOM/BR/75/M2904]	134061910
	305	1212.5714	2.46	U	K.WFVVDEFDR.C	41	putative RNA helicase [Leishmania braziliensis MHOM/BR/75/M2904]	134061910
	692	1553.7982	1.55	U	R.ELAYQIEQEFKR.F	64	putative RNA helicase [Leishmania braziliensis MHOM/BR/75/M2904]	134061910
	1131	1948.9138	5.28	U	R.ENGFEHPSEVQHQALPK.A + 2 Deamidated (NQ)	50	putative RNA helicase [Leishmania braziliensis MHOM/BR/75/M2904]	134061910
	1163	2023.0826	14.1	U	K.APQGQKPYCQAVVLVHAR.E + Carbamidomethyl (C); Deamidated (NQ)	98	putative RNA helicase [Leishmania braziliensis MHOM/BR/75/M2904]	134061910
	1245	2224.0974	12.2	U	R.INLVVQYDMASEADSYLHR.V	75	putative RNA helicase [Leishmania braziliensis MHOM/BR/75/M2904]	134061910
273	644	1515.7526	2.28	U	K.IWHHTFYNELR.V	(65)	actin [Leishmania major strain Friedlin]	12311849
274	596	1476.7858	-13.45	U	R.DYGVLIESAGIALR.G	(66)	peroxidoxin [Leishmania braziliensis MHOM/BR/75/M2904]	134062125
	249	1151.6754	-2.49	U	K.EPIPISQLVR.K	77	putative proteasome alpha 2 subunit [Leishmania braziliensis MHOM/BR/75/M2904]	134061940
	312	1219.6683	0.16	U	R.FEILSVDQLR.D	86	putative proteasome alpha 2 subunit [Leishmania braziliensis MHOM/BR/75/M2904]	134061940
	973	1781.7651	-6.08	U	K.EGFDGQMTPENTQVGR.V + Oxidation (M)	81	putative proteasome alpha 2 subunit [Leishmania braziliensis MHOM/BR/75/M2904]	134061940
	1253	2270.9966	14.9	U	K.VFVLDEHAGCTYSGMGPDCR.V + 2 Carbamidomethyl (C)	60	putative proteasome alpha 2 subunit [Leishmania braziliensis MHOM/BR/75/M2904]	134061940
	1256	2286.9790	9.32	U	K.VFVLDEHAGCTYSGMGPDCR.V + 2 Carbamidomethyl (C); Oxidation (M)	(44)	putative proteasome alpha 2 subunit [Leishmania braziliensis MHOM/BR/75/M2904]	134061940
275	63	974.5298	-16.47		K.AGVPVFAWK.G	(57)	S-adenosylhomocysteine hydrolase [Leishmania donovani]	159402
	144	1046.5165	-9.58		K.DISLAEWGR.K	(46)	S-adenosylhomocysteine hydrolase [Leishmania donovani]	159402
	264	1174.6152	-5.35	U	R.REYGPSQPLK.G	35	S-adenosylhomocysteine hydrolase [Leishmania donovani]	159402
	355	1259.5825	-0.97		K.SKFDNLYGCR.E + Carbamidomethyl (C)	(65)	S-adenosylhomocysteine hydrolase [Leishmania donovani]	159402
	371	1273.6796	-8.09		K.VKDISLAEWGR.K	(54)	S-adenosylhomocysteine hydrolase [Leishmania donovani]	159402
	460	1349.7102	-5.17	U	K.EHVEIKPQVDR.Y	69	S-adenosylhomocysteine hydrolase [Leishmania donovani]	159402
	1012	1815.9022	2.39		K.AIELAENEMPGLMELR.R	(66)	S-adenosylhomocysteine hydrolase [Leishmania donovani]	159402
	1034	1831.8794	-7.31		K.AIELAENEMPGLMELR.R + Oxidation (M)	(46)	S-adenosylhomocysteine hydrolase [Leishmania donovani]	159402
	1050	1847.8693	-9.97		K.AIELAENEMPGLMELR.R + 2 Oxidation (M)	(39)	S-adenosylhomocysteine hydrolase [Leishmania donovani]	159402
	690	1544.8273	-2.99	U	R.VPTPDVSVVDLTFR.A	95	glyceraldehyde 3-phosphate dehydrogenase [Leishmania mexicana]	9550
254	273	1189.6604	-18.74	U	R.LLEALQFVEK.H	76	tryparedoxin peroxidase [Leishmania braziliensis MHOM/BR/75/M2904]	134060577
	280	1197.5302	-14.00		K.HGEVCPANWK.K + Carbamidomethyl (C)	43	tryparedoxin peroxidase [Leishmania braziliensis MHOM/BR/75/M2904]	134060577
	315	1224.6400	-0.43	U	R.QIIVNDMPVGR.N + Gln->pyro-Glu (N-term Q)	(65)	tryparedoxin peroxidase [Leishmania braziliensis MHOM/BR/75/M2904]	134060577
	328	1241.6512	-12.79	U	R.QIIVNDMPVGR.N	(67)	tryparedoxin peroxidase [Leishmania braziliensis MHOM/BR/75/M2904]	134060577
	351	1257.6400	-17.49	U	R.QIIVNDMPVGR.N + Oxidation (M)	(41)	tryparedoxin peroxidase [Leishmania braziliensis MHOM/BR/75/M2904]	134060577
	541	1428.6937	-20.18	U	K.GGLGPMEIPMLADK.T	66	tryparedoxin peroxidase [Leishmania braziliensis MHOM/BR/75/M2904]	134060577
	1399	3346.5361	27.3	U	R.FNELDCEVMSCSVDSEYAHLQWTLQER.K + 2 Carbamidomethyl (C)	82	tryparedoxin peroxidase [Leishmania braziliensis MHOM/BR/75/M2904]	134060577
276	258	1168.6025	2.40	U	K.IFFITDDAAR.L	82	haloacid dehalogenase-like hydrolase-like protein [Leishmania braziliensis MHOM/BR/75/M2904]	322505234
	926	1738.0155	8.34	U	K.TLVHQYGVIPILATGR.I	96	haloacid dehalogenase-like hydrolase-like protein [Leishmania braziliensis MHOM/BR/75/M2904]	322505234
	1210	2118.0205	20.3	U	K.YIWGDDTAVPGAQEPASPSR.A + Deamidated (NQ)	55	haloacid dehalogenase-like hydrolase-like protein [Leishmania braziliensis MHOM/BR/75/M2904]	322505234
277	107	1021.5608	-6.73	U	K.DITLIGFSR.G	45	pyruvate dehydrogenase E1 beta subunit, putative [Leishmania braziliensis MHOM/BR/75/M2904]	134062781
	544	1430.7002	-8.34	U	R.DAIQSALDEELAR.D	116	pyruvate dehydrogenase E1 beta subunit, putative [Leishmania braziliensis MHOM/BR/75/M2904]	134062781
	608	1482.8196	-5.29	U	K.LAAEGVQAEVINLR.S	99	pyruvate dehydrogenase E1 beta subunit, putative [Leishmania braziliensis MHOM/BR/75/M2904]	134062781
278	211	1113.5669	-8.29	U	R.YVYMVVSPR.S	35	conserved hypothetical protein [Leishmania braziliensis MHOM/BR/75/M2904]	134061620
	481	1370.7369	-4.21	U	K.FAGSALEVPVQPR.S	48	conserved hypothetical protein [Leishmania braziliensis MHOM/BR/75/M2904]	134061620
	529	1412.7393	-0.13	U	R.LIVFYPMNPYR.Q	58	conserved hypothetical protein [Leishmania braziliensis MHOM/BR/75/M2904]	134061620
	685	1539.7761	-2.65	U	K.YLEGSGSLIFSPGGR.Y	121	conserved hypothetical protein [Leishmania braziliensis MHOM/BR/75/M2904]	134061620
	695	1555.7965	-2.87	U	K.VNCGISTVVVHQSR.E + Carbamidomethyl (C)	69	conserved hypothetical protein [Leishmania braziliensis MHOM/BR/75/M2904]	134061620
	746	1592.7659	-2.79	U	K.ENVHTFYGEVLER.R	120	conserved hypothetical protein [Leishmania braziliensis MHOM/BR/75/M2904]	134061620
	1269	2347.1836	7.37	U	K.AAEESATIELIDLRPFEEEGK.Y	125	conserved hypothetical protein [Leishmania braziliensis MHOM/BR/75/M2904]	134061620
	1304	2526.2500	9.77	U	R.GESVCVADGLSIHNVVDDNGVITR.R + Carbamidomethyl (C)	132	conserved hypothetical protein [Leishmania braziliensis MHOM/BR/75/M2904]	134061620
	807	1634.8732	-3.43	U	R.ESLPAILLTYDPFR.T	81	conserved hypothetical protein [Leishmania braziliensis MHOM/BR/75/M2904]	134059457
	1099	1907.0277	3.65	U	K.VVNLSFPAVCALLYNAR.T + Carbamidomethyl (C)	86	conserved hypothetical protein [Leishmania braziliensis MHOM/BR/75/M2904]	134059457
279	549	1438.6481	-8.09	U	K.DIVFYGPDNNER.L	(76)	putative glutamine synthetase [Leishmania braziliensis MHOM/BR/75/M2904]	134059293
	302	1211.5890	-8.26	U	K.VLHPAFPDCR.G + Carbamidomethyl (C)	44	putative cystathionine beta-lyase [Leishmania braziliensis MHOM/BR/75/M2904]	134064972
	837	1657.7693	-7.45	U	R.GSTVLYNSVDDAFNR.R	50	putative cystathionine beta-lyase [Leishmania braziliensis MHOM/BR/75/M2904]	134064972
280	890	1701.7322	4.13	U	R.TDGANVNSWHWEER.D + Deamidated (NQ)	52	conserved hypothetical protein [Leishmania major strain Friedlin]	68125881
255	803	1633.8048	0.32		K.VKPNEESWTWVMK.E	86	putative ribonucleoprotein p18, mitochondrial precursor [Leishmania braziliensis MHOM/BR/75/M2904]	134060501
	828	1650.7896	3.88		K.VKPNEESWTWVMK.E + Deamidated (NQ); Oxidation (M)	(14)	putative ribonucleoprotein p18, mitochondrial precursor [Leishmania braziliensis MHOM/BR/75/M2904]	134060501
	985	1792.8456	16.0		K.NCPPDLETYNATLQR.I + Carbamidomethyl (C); Deamidated (NQ)	109	putative ribonucleoprotein p18, mitochondrial precursor [Leishmania braziliensis MHOM/BR/75/M2904]	134060501
	1022	1825.9412	-1.68	U	K.EHPSALAQQQSLFEIK.I	70	putative ribonucleoprotein p18, mitochondrial precursor [Leishmania braziliensis MHOM/BR/75/M2904]	134060501
	1049	1845.7303	11.2		K.FCAMMDLMEEMQHR.N + Carbamidomethyl (C); Deamidated (NQ); Oxidation (M)	(17)	putative ribonucleoprotein p18, mitochondrial precursor [Leishmania braziliensis MHOM/BR/75/M2904]	134060501
	1157	2005.9009	6.37	U	K.CQYYDEAGEVLVSMNVK.N + Carbamidomethyl (C); Deamidated (NQ)	75	putative ribonucleoprotein p18, mitochondrial precursor [Leishmania braziliensis MHOM/BR/75/M2904]	134060501
	1232	2198.1462	17.0	U	K.ADGKEHPSALAQQQSLFEIK.I + Deamidated (NQ)	40	putative ribonucleoprotein p18, mitochondrial precursor [Leishmania braziliensis MHOM/BR/75/M2904]	134060501
	1257	2289.1396	14.1		K.KYDLFGYEVDTNTAPWIEK.V	125	putative ribonucleoprotein p18, mitochondrial precursor [Leishmania braziliensis MHOM/BR/75/M2904]	134060501
256	49	958.5296	-2.09	U	K.SLEANGLVR.G	72	putative 40S ribosomal protein S12 [Leishmania braziliensis MHOM/BR/75/M2904]	134060194
	69	985.5496	-8.26	U	K.LAQWAGLAR.R	83	putative 40S ribosomal protein S12 [Leishmania braziliensis MHOM/BR/75/M2904]	134060194
	262	1172.6039	-23.11	U	K.ALDYLLSQLH.-	89	putative 40S ribosomal protein S12 [Leishmania braziliensis MHOM/BR/75/M2904]	134060194
	496	1382.6926	1.14	U	K.QGNIDLINVEER.M + Gln->pyro-Glu (N-term Q)	(115)	putative 40S ribosomal protein S12 [Leishmania braziliensis MHOM/BR/75/M2904]	134060194
	509	1399.7161	-1.04	U	K.QGNIDLINVEER.M	117	putative 40S ribosomal protein S12 [Leishmania braziliensis MHOM/BR/75/M2904]	134060194
	1319	2641.3423	28.8	U	R.VEVPAVEENVMNDVTPESLEDAVR.I	223	putative 40S ribosomal protein S12 [Leishmania braziliensis MHOM/BR/75/M2904]	134060194
	1321	2657.3433	31.0	U	R.VEVPAVEENVMNDVTPESLEDAVR.I + Oxidation (M)	(158)	putative 40S ribosomal protein S12 [Leishmania braziliensis MHOM/BR/75/M2904]	134060194
257	451	1345.7177	6.82		K.MPWLAIPFSQR.H	(76)	tryparedoxin [Leishmania braziliensis MHOM/BR/75/M2904]	134063791
	476	1361.6945	-6.57		K.MPWLAIPFSQR.H + Oxidation (M)	79	tryparedoxin [Leishmania braziliensis MHOM/BR/75/M2904]	134063791
	572	1456.7563	-10.94	U	R.GFTPLLIEFYEK.Y	78	tryparedoxin [Leishmania braziliensis MHOM/BR/75/M2904]	134063791
	1007	1810.8647	7.72		R.HALTQDPEGEQFPWR.D	65	tryparedoxin [Leishmania braziliensis MHOM/BR/75/M2904]	134063791
	1117	1925.8893	6.04		R.HALTQDPEGEQFPWRD.-	62	tryparedoxin [Leishmania braziliensis MHOM/BR/75/M2904]	134063791
	1229	2189.1440	14.7	U	K.VESIPTVIGVCADTGDVVTTR.A + Carbamidomethyl (C)	190	tryparedoxin [Leishmania braziliensis MHOM/BR/75/M2904]	134063791
	119	1031.4922	-2.24	U	R.NVFAFYDR.E	(46)	programmed cell death 6 protein-like protein [Leishmania braziliensis MHOM/BR/75/M2904]	134060275
258	865	1667.8397	0.59	U	K.NELESYILDYRPR.F	74	putative heat shock protein [Leishmania braziliensis MHOM/BR/75/M2904]	134061093
	1310	2561.3977	22.9	U	K.EAAIGVPVKPNLEVLGHCSESVVR.F + Carbamidomethyl (C); Deamidated (NQ)	56	putative heat shock protein [Leishmania braziliensis MHOM/BR/75/M2904]	134061093
259	150	1049.4855	-4.11	U	K.QLQETYER.W + Gln->pyro-Glu (N-term Q)	46	enolase [Leishmania braziliensis MHOM/BR/75/M2904]	134060435
	171	1067.5023	1.83	U	K.QLQETYER.W + Deamidated (NQ)	(34)	enolase [Leishmania braziliensis MHOM/BR/75/M2904]	134060435
	773	1605.8864	7.29	U	K.AAAAAAGVPLYQYIAR.L	139	enolase [Leishmania braziliensis MHOM/BR/75/M2904]	134060435
	782	1615.8373	5.38	U	K.AQIVGDDLTVTNVDR.V	107	enolase [Leishmania braziliensis MHOM/BR/75/M2904]	134060435
	1090	1888.9366	5.52	U	K.HAGNALPFQEFMIAPTK.A + Deamidated (NQ); Oxidation (M)	58	enolase [Leishmania braziliensis MHOM/BR/75/M2904]	134060435
260	415	1312.6989	-1.46	U	K.SVFTIIDAPGHR.D	(62)	elongation factor EF-1a [Leishmania braziliensis]	1857215
291	450	1345.7026	-4.41		K.MPWLAIPFSQR.H	(51)	tryparedoxin [Leishmania braziliensis MHOM/BR/75/M2904]	134063791
	1008	1811.8425	4.29		R.HALTQDPEGEQFPWR.D + Deamidated (NQ)	(56)	tryparedoxin [Leishmania braziliensis MHOM/BR/75/M2904]	134063791
	1116	1924.8695	9.64		K.TVFFYFSASWCPPCR.G + 2 Carbamidomethyl (C)	22	tryparedoxin [Leishmania braziliensis MHOM/BR/75/M2904]	134063791
	586	1471.7212	-17.37	U	R.GFTPQLIEFYEK.Y	70	tryparedoxin [Leishmania braziliensis MHOM/BR/75/M2904]	322505287
	1298	2463.2776	9.24	U	K.AFNVGSIPTVIGVCADTGDVLTTR.A + Carbamidomethyl (C)	188	tryparedoxin [Leishmania braziliensis MHOM/BR/75/M2904]	322505287
	465	1356.6472	-5.19	U	R.SLGAAYDGLYNGR.T	89	prefoldin 5-like protein [Leishmania braziliensis MHOM/BR/75/M2904]	134062018
292	125	1038.5696	0.52	U	R.VHTAINDLR.M	73	cofilin-like protein [Leishmania braziliensis MHOM/BR/75/M2904]	134063716
	243	1142.5736	4.21	U	R.QIEVTEIGDR.S + Gln->pyro-Glu (N-term Q)	(59)	cofilin-like protein [Leishmania braziliensis MHOM/BR/75/M2904]	134063716
	256	1159.5942	-0.98	U	R.QIEVTEIGDR.S	78	cofilin-like protein [Leishmania braziliensis MHOM/BR/75/M2904]	134063716
	307	1213.5759	4.55	U	R.YVMMAIGTDGR.Q	83	cofilin-like protein [Leishmania braziliensis MHOM/BR/75/M2904]	134063716
	321	1229.5504	-12.13	U	R.YVMMAIGTDGR.Q + Oxidation (M)	(47)	cofilin-like protein [Leishmania braziliensis MHOM/BR/75/M2904]	134063716
	861	1664.0037	8.62		K.LILIQWIPDTAKPR.E	98	cofilin-like protein [Leishmania braziliensis MHOM/BR/75/M2904]	134063716
	1380	2799.2458	16.7	U	K.DKFPADNPCYVAFDFEYADTGSNR.D + Carbamidomethyl (C)	152	cofilin-like protein [Leishmania braziliensis MHOM/BR/75/M2904]	134063716
	1391	3006.5276	22.1	U	R.DALSAVSEGYLPIQANDASELMAEEIIR.K + Deamidated (NQ)	127	cofilin-like protein [Leishmania braziliensis MHOM/BR/75/M2904]	134063716
293	398	1296.6589	0.49	U	K.GFEKDNGLLFR.I + Deamidated (NQ)	53	small myristoylated protein 1 [Leishmania major]	55714656
	425	1323.6287	2.88	U	K.MDALPLSEEYR.Q	74	small myristoylated protein 1 [Leishmania major]	55714656
	444	1339.6003	-14.57	U	K.MDALPLSEEYR.Q + Oxidation (M)	(72)	small myristoylated protein 1 [Leishmania major]	55714656
	693	1554.7277	-12.29	U	K.SKMDALPLSEEYR.Q + Oxidation (M)	70	small myristoylated protein 1 [Leishmania major]	55714656
294	222	1120.5371	-27.01	U	R.KFGYVDYTK.H	55	conserved hypothetical protein [Leishmania braziliensis MHOM/BR/75/M2904]	134060182
	722	1569.6868	-12.70	U	K.SPDFDAIYEQQQK.D + Deamidated (NQ)	82	conserved hypothetical protein [Leishmania braziliensis MHOM/BR/75/M2904]	134060182
	1045	1841.8129	-3.20	U	K.SPDFDAIYEQQQKDR.E + 2 Deamidated (NQ)	158	conserved hypothetical protein [Leishmania braziliensis MHOM/BR/75/M2904]	134060182
303	665	1532.7969	7.39	U	R.LQVHQEYLEAFR.R	(55)	paraflagellar rod protein 2C [Leishmania braziliensis MHOM/BR/75/M2904]	134060772
	874	1679.8815	8.49	U	K.LLELSVYNCDLALR.C + Carbamidomethyl (C); Deamidated (NQ)	(42)	paraflagellar rod protein 2C [Leishmania braziliensis MHOM/BR/75/M2904]	134060772
	138	1044.5018	2.08	U	R.ISYTEFER.F	(27)	calmodulin-like protein containing EF hand domain [Leishmania infantum JPCM5]	134067555
282	149	1049.4827	-6.78	U	K.QLQETYER.W + Gln->pyro-Glu (N-term Q)	(25)	enolase [Leishmania braziliensis MHOM/BR/75/M2904]	134060435
	170	1067.5012	0.80	U	K.QLQETYER.W + Deamidated (NQ)	(25)	enolase [Leishmania braziliensis MHOM/BR/75/M2904]	134060435
	772	1605.8831	5.23	U	K.AAAAAAGVPLYQYIAR.L	(105)	enolase [Leishmania braziliensis MHOM/BR/75/M2904]	134060435
	783	1616.8207	5.00	U	K.AQIVGDDLTVTNVDR.V + Deamidated (NQ)	(105)	enolase [Leishmania braziliensis MHOM/BR/75/M2904]	134060435
	1037	1832.9429	2.18	U	R.GNPTVEVEVTTEVGVFR.S	89	enolase [Leishmania braziliensis MHOM/BR/75/M2904]	134060435
304	663	1532.7815	-2.66	U	R.LQVHQEYLEAFR.R	(57)	paraflagellar rod protein 2C [Leishmania braziliensis MHOM/BR/75/M2904]	134060772
	872	1678.8749	-4.97	U	K.LLELSVYNCDLALR.C + Carbamidomethyl (C)	(48)	paraflagellar rod protein 2C [Leishmania braziliensis MHOM/BR/75/M2904]	134060772
	137	1044.4882	-10.95	U	R.ISYTEFER.F	(36)	calmodulin-like protein containing EF hand domain [Leishmania infantum JPCM5]	134067555
	705	1561.7664	7.85	U	R.LYPIMADCLYFR.S + Carbamidomethyl (C)	65	calmodulin-like protein containing EF hand domain [Leishmania infantum JPCM5]	134067555
307	88	1001.5643	1.74	U	R.TLIEQELR.L	32	calmodulin-like protein containing EF hand domain [Leishmania infantum JPCM5]	134067555
	139	1044.5057	5.82	U	R.ISYTEFER.F	49	calmodulin-like protein containing EF hand domain [Leishmania infantum JPCM5]	134067555
	675	1535.7881	4.47	U	R.AVASTSNALAPYTGGR.S	41	calmodulin-like protein containing EF hand domain [Leishmania infantum JPCM5]	134067555
	706	1561.7814	17.5	U	R.LYPIMADCLYFR.S + Carbamidomethyl (C)	(58)	calmodulin-like protein containing EF hand domain [Leishmania infantum JPCM5]	134067555
308	741	1583.8615	-8.61		R.AAVQEGIVAGGGTALLR.A + Deamidated (NQ)	(57)	chaperonin HSP60, mitochondrial precursor [Leishmania infantum JPCM5]	134074164
283	1209	2111.0498	6.37	U	R.SGHAGALTGGLDVDEVSAAVQR.E + Deamidated (NQ)	80	conserved hypothetical protein [Leishmania braziliensis MHOM/BR/75/M2904]	134060431
284	56	966.4797	-9.73		R.YTDLIADR.T	40	putative RNA-binding protein [Leishmania braziliensis MHOM/BR/75/M2904]	134065659
	333	1245.5186	-1.49		R.MFNETDFEGR.R	83	putative RNA-binding protein [Leishmania braziliensis MHOM/BR/75/M2904]	134065659
	357	1261.4941	-16.88		R.MFNETDFEGR.R + Oxidation (M)	(74)	putative RNA-binding protein [Leishmania braziliensis MHOM/BR/75/M2904]	134065659
	410	1305.6760	-2.87		R.ETFQQVGLVER.A	93	putative RNA-binding protein [Leishmania braziliensis MHOM/BR/75/M2904]	134065659
	653	1524.8196	-5.60	U	R.KFDDGPRPPLVQR.D	34	putative RNA-binding protein [Leishmania braziliensis MHOM/BR/75/M2904]	134065659
	1040	1835.9088	5.35	U	K.GSALVTMMTVEGADNAIR.M	100	putative RNA-binding protein [Leishmania braziliensis MHOM/BR/75/M2904]	134065659
	1055	1853.9292	4.19		K.LFVSNLPFDCTNSALR.E + Carbamidomethyl (C)	107	putative RNA-binding protein [Leishmania braziliensis MHOM/BR/75/M2904]	134065659
	1235	2209.0417	15.4		K.SEDEAQIAIAEFDGIEMANR.A	129	putative RNA-binding protein [Leishmania braziliensis MHOM/BR/75/M2904]	134065659
	1278	2372.0913	15.8	U	R.SQYTAGGYYQGTSASGAAAAGYNR.H	255	putative RNA-binding protein [Leishmania braziliensis MHOM/BR/75/M2904]	134065659
285	626	1501.7103	-4.41		R.TTPSYVAFTETER.L	58	heat shock protein 70-related protein [Leishmania braziliensis MHOM/BR/75/M2904]	134062940
286	127	1040.5178	-22.43	U	R.VFQVEYAGK.A	49	putative proteasome alpha 7 subunit [Leishmania braziliensis MHOM/BR/75/M2904]	134063099
	606	1482.6719	-14.46	U	K.LYEVEAAWVCDK.S + Carbamidomethyl (C)	61	putative proteasome alpha 7 subunit [Leishmania braziliensis MHOM/BR/75/M2904]	134063099
	637	1512.7340	2.80	U	R.QAGICICGLLPDGR.A + 2 Carbamidomethyl (C); Gln->pyro-Glu (N-term Q)	(55)	putative proteasome alpha 7 subunit [Leishmania braziliensis MHOM/BR/75/M2904]	134063099
	662	1529.7584	1.37	U	R.QAGICICGLLPDGR.A + 2 Carbamidomethyl (C)	109	putative proteasome alpha 7 subunit [Leishmania braziliensis MHOM/BR/75/M2904]	134063099
	683	1538.7292	-14.77	U	K.LNFASLTCEEAVGK.L + Carbamidomethyl (C)	51	putative proteasome alpha 7 subunit [Leishmania braziliensis MHOM/BR/75/M2904]	134063099
	777	1610.8685	2.23	U	R.DIFSTPIHGAVLANR.V	120	putative proteasome alpha 7 subunit [Leishmania braziliensis MHOM/BR/75/M2904]	134063099
287	463	1354.6741	-19.23	U	R.LSPPHIVYDEGK.V	79	conserved hypothetical protein [Leishmania braziliensis MHOM/BR/75/M2904]	134060328
	993	1801.8784	9.31	U	R.QQFLQAHTVNQSNFR.A + Deamidated (NQ); Gln->pyro-Glu (N-term Q)	(88)	conserved hypothetical protein [Leishmania braziliensis MHOM/BR/75/M2904]	134060328
	1015	1817.9103	3.38	U	R.QQFLQAHTVNQSNFR.A	107	conserved hypothetical protein [Leishmania braziliensis MHOM/BR/75/M2904]	134060328
	1212	2132.1252	7.41		R.AQLSHVLAGEELESNGPRPK.V	138	conserved hypothetical protein [Leishmania braziliensis MHOM/BR/75/M2904]	134060328
289	597	1476.8010	-3.15	U	R.DYGVLIESAGIALR.G	(123)	peroxidoxin [Leishmania braziliensis MHOM/BR/75/M2904]	134062125
	1371	2760.3840	15.6	U	K.LNTQVIAVSCDSEYSHLAWVNTPR.K + Carbamidomethyl (C)	(138)	peroxidoxin [Leishmania braziliensis MHOM/BR/75/M2904]	134062125
	1249	2231.2302	31.7	U	R.TTVGVSFTFGQDIVEKFLNK.H + Deamidated (NQ)	20	serine/threonine protein phosphatase I [Leishmania major]	3236432
318	486	1376.6401	-16.43		K.DPFENMGAQLVR.Q	107	chaperonin HSP60, mitochondrial precursor [Leishmania infantum JPCM5]	134074164
	734	1582.8719	-12.15		R.AAVQEGIVAGGGTALLR.A	(133)	chaperonin HSP60, mitochondrial precursor [Leishmania infantum JPCM5]	134074164
	735	1582.8810	-6.40		R.AAVQEGIVAGGGTALLR.A	(93)	chaperonin HSP60, mitochondrial precursor [Leishmania infantum JPCM5]	134074164
	785	1625.7845	-9.04		R.YVNMFEAGIIDPTR.V	104	chaperonin HSP60, mitochondrial precursor [Leishmania infantum JPCM5]	134074164
	817	1641.7660	-17.13		R.YVNMFEAGIIDPTR.V + Oxidation (M)	(46)	chaperonin HSP60, mitochondrial precursor [Leishmania infantum JPCM5]	134074164
	956	1766.8195	-5.89		K.TMATELEVVEGMSVDR.G	124	chaperonin HSP60, mitochondrial precursor [Leishmania infantum JPCM5]	134074164
	990	1797.0402	-5.09	U	K.IQSIHSLLPALNHVVR.S	90	chaperonin HSP60, mitochondrial precursor [Leishmania infantum JPCM5]	134074164
	1085	1881.8406	-2.91	U	K.VLEASEESVGYDAQNDR.Y	118	chaperonin HSP60, mitochondrial precursor [Leishmania infantum JPCM5]	134074164
	1118	1926.1245	-1.98	U	K.KIQSIHSLLPALNHVVR.S + Deamidated (NQ)	59	chaperonin HSP60, mitochondrial precursor [Leishmania infantum JPCM5]	134074164
	1138	1964.9828	-3.58		K.AIEFKDPFENMGAQLVR.Q	79	chaperonin HSP60, mitochondrial precursor [Leishmania infantum JPCM5]	134074164
319	488	1376.6666	-2.91		K.GHGGFSVFAGVGER.T	(76)	putative ATPase beta subunit [Leishmania major strain Friedlin]	68126939
	960	1768.9441	0.11		K.ISPESLAELNALGDALR.L	(107)	conserved hypothetical protein [Leishmania infantum JPCM5]	134069786
320	98	1018.5538	-13.95		R.LEAVNGFLR.E	42	conserved hypothetical protein [Leishmania infantum JPCM5]	134069786
	197	1093.5024	-12.44	U	R.FAEAEEELR.Q	31	conserved hypothetical protein [Leishmania infantum JPCM5]	134069786
	959	1768.9401	-2.15		K.ISPESLAELNALGDALR.L	143	conserved hypothetical protein [Leishmania infantum JPCM5]	134069786
321	414	1312.6920	-6.72	U	K.SVFTIIDAPGHR.D	66	elongation factor EF-1a [Leishmania braziliensis]	1857215
322	318	1226.5962	-19.79		K.FPAFVVDFER.R	(54)	protein disulfide isomerase [Leishmania infantum JPCM5]	134073774
324	868	1675.8894	-7.16	U	K.AVVQVFEGTSGIDVVR.S	(99)	putative vacuolar ATP synthase subunit b [Leishmania infantum JPCM5]	134085080
	367	1270.4990	-13.17	U	R.ESGGFGWEMDR.E	95	trypanothione reductase [Leishmania donovani]	322496428
	389	1286.4819	-22.35	U	R.ESGGFGWEMDR.E + Oxidation (M)	(57)	trypanothione reductase [Leishmania donovani]	322496428
	423	1318.6257	-12.83	U	R.TPAYFYESGKR.V	60	trypanothione reductase [Leishmania donovani]	322496428
	633	1510.7621	-8.95		K.LMVTGAQYMDLIR.E	100	trypanothione reductase [Leishmania donovani]	322496428
	654	1526.7418	-18.83		K.LMVTGAQYMDLIR.E + Oxidation (M)	(56)	trypanothione reductase [Leishmania donovani]	322496428
	812	1637.8019	-6.74		K.TSVDNIYAIGDVTNR.V	140	trypanothione reductase [Leishmania donovani]	322496428
	1299	2474.1729	11.7		K.ISDFHSTIGVHPTSAEELCSMR.T + Carbamidomethyl (C)	160	trypanothione reductase [Leishmania donovani]	322496428
	1302	2503.3105	-10.89		R.VMLTPVAINEGAAFVETVFGGKPR.A	150	trypanothione reductase [Leishmania donovani]	322496428
325	867	1675.8679	-20.00	U	K.AVVQVFEGTSGIDVVR.S	(56)	putative vacuolar ATP synthase subunit b [Leishmania infantum JPCM5]	134085080
	1206	2104.1543	-0.29		K.IPLFSGAGLPHNEIAAQIVR.Q + Deamidated (NQ)	(40)	putative vacuolar ATP synthase subunit b [Leishmania infantum JPCM5]	134085080
	366	1270.4862	-23.25	U	R.ESGGFGWEMDR.E	(60)	trypanothione reductase [Leishmania donovani]	322496428
	388	1286.4701	-31.53	U	R.ESGGFGWEMDR.E + Oxidation (M)	(21)	trypanothione reductase [Leishmania donovani]	322496428
	422	1318.6097	-24.97	U	R.TPAYFYESGKR.V	(33)	trypanothione reductase [Leishmania donovani]	322496428
	634	1511.7533	-4.19		K.LMVTGAQYMDLIR.E + Deamidated (NQ)	(45)	trypanothione reductase [Leishmania donovani]	322496428
	689	1543.7157	-21.89		K.LMVTGAQYMDLIR.E + Deamidated (NQ); 2 Oxidation (M)	(25)	trypanothione reductase [Leishmania donovani]	322496428
	811	1637.7887	-14.81		K.TSVDNIYAIGDVTNR.V	(139)	trypanothione reductase [Leishmania donovani]	322496428
310	47	958.5045	-6.30		R.VHVLYDGR.D	66	2,3-bisphosphoglycerate-independent phosphoglycerate mutase [Leishmania infantum JPCM5]	321398823
	324	1231.5583	-0.52	U	K.SGEIYTGEGYR.Y	51	2,3-bisphosphoglycerate-independent phosphoglycerate mutase [Leishmania infantum JPCM5]	321398823
	341	1253.5691	-8.45	U	R.YDADWSIVER.G	81	2,3-bisphosphoglycerate-independent phosphoglycerate mutase [Leishmania infantum JPCM5]	321398823
	622	1497.7028	0.39		K.FGHVTYFWNGNR.S	63	2,3-bisphosphoglycerate-independent phosphoglycerate mutase [Leishmania infantum JPCM5]	321398823
	650	1519.6224	-7.37	U	R.AFEDDDFDKFDR.V	78	2,3-bisphosphoglycerate-independent phosphoglycerate mutase [Leishmania infantum JPCM5]	321398823
	1129	1948.0293	2.38		K.EGSTLHLIGLLSDGGVHSR.D	126	2,3-bisphosphoglycerate-independent phosphoglycerate mutase [Leishmania infantum JPCM5]	321398823
328	212	1113.5758	-29.97		K.GFPTLYIFR.N	74	protein disulfide isomerase [Leishmania infantum JPCM5]	134073774
	317	1226.5883	-26.23		K.FPAFVVDFER.R	(80)	protein disulfide isomerase [Leishmania infantum JPCM5]	134073774
	1203	2094.0745	-11.15	U	R.SQVLLTFIDGDQYRPVSR.Q	(51)	protein disulfide isomerase [Leishmania infantum JPCM5]	134073774
330	733	1582.8389	-33.02		R.AAVQEGIVAGGGTALLR.A	(59)	chaperonin HSP60, mitochondrial precursor [Leishmania infantum JPCM5]	134074164
	479	1369.6112	-33.37	U	K.YPNEVVQYMAR.I	49	pyruvate kinase [Leishmania infantum JPCM5]	134073189
	495	1380.6149	-30.98	U	R.TGQFVGGEAVMER.G	124	pyruvate kinase [Leishmania infantum JPCM5]	134073189
	507	1396.5962	-40.38	U	R.TGQFVGGEAVMER.G + Oxidation (M)	(40)	pyruvate kinase [Leishmania infantum JPCM5]	134073189
	625	1501.5928	-30.75	U	R.MNFSHGSHEYHR.T	86	pyruvate kinase [Leishmania infantum JPCM5]	134073189
	646	1517.5814	-34.59	U	R.MNFSHGSHEYHR.T + Oxidation (M)	(42)	pyruvate kinase [Leishmania infantum JPCM5]	134073189
	694	1554.7311	-27.16	U	K.GKYPNEVVQYMAR.I	71	pyruvate kinase [Leishmania infantum JPCM5]	134073189
	1322	2668.2664	-8.19	U	K.IENHQGVQNIDSIIEESDGIMVAR.G + Deamidated (NQ)	94	pyruvate kinase [Leishmania infantum JPCM5]	134073189
	1398	3338.7778	15.3	U	K.VVRPGSYIYIDDGILILHVQSHEDEQTLK.C + Deamidated (NQ)	17	pyruvate kinase [Leishmania infantum JPCM5]	134073189
311	740	1582.9061	9.47		R.AAVQEGIVAGGGTALLR.A	138	chaperonin HSP60, mitochondrial precursor [Leishmania infantum JPCM5]	134074164
312	737	1582.8901	-0.65		R.AAVQEGIVAGGGTALLR.A	(74)	chaperonin HSP60, mitochondrial precursor [Leishmania infantum JPCM5]	134074164
	787	1626.7990	9.72		R.YVNMFEAGIIDPTR.V + Deamidated (NQ)	(23)	chaperonin HSP60, mitochondrial precursor [Leishmania infantum JPCM5]	134074164
316	41	950.4605	-8.97		R.SFNVDNVR.V	42	putative T-complex protein 1, theta subunit [Leishmania major strain Friedlin]	68130360
	232	1128.5498	-16.48	U	K.YASSFEVVAR.T	73	putative T-complex protein 1, theta subunit [Leishmania major strain Friedlin]	68130360
	350	1256.6426	-16.52	U	R.KYASSFEVVAR.T	56	putative T-complex protein 1, theta subunit [Leishmania major strain Friedlin]	68130360
	420	1316.6309	-10.02	U	R.GATQNVLDDVER.A	54	putative T-complex protein 1, theta subunit [Leishmania major strain Friedlin]	68130360
	466	1356.7446	-13.87		K.LFVTHDAATILR.E	70	putative T-complex protein 1, theta subunit [Leishmania major strain Friedlin]	68130360
	965	1778.8815	-5.84	U	K.GTALIENADDLIQYSR.K	132	putative T-complex protein 1, theta subunit [Leishmania major strain Friedlin]	68130360
	1162	2023.0066	-3.19	U	K.ELTLYAEANPGLDQYAVR.K	134	putative T-complex protein 1, theta subunit [Leishmania major strain Friedlin]	68130360
317	739	1582.8956	2.83		R.AAVQEGIVAGGGTALLR.A	(133)	chaperonin HSP60, mitochondrial precursor [Leishmania infantum JPCM5]	134074164
	786	1625.8096	6.41		R.YVNMFEAGIIDPTR.V	(99)	chaperonin HSP60, mitochondrial precursor [Leishmania infantum JPCM5]	134074164
331	72	992.4219	-21.51	U	K.AGFSGDDAPR.H	43	actin [Leishmania major strain Friedlin]	12311849
	643	1515.7322	-11.19	U	K.IWHHTFYNELR.V	(69)	actin [Leishmania major strain Friedlin]	12311849
	1260	2311.1377	-11.31	U	R.ELYGNIVLSGGSTMFLNLPER.L + Deamidated (NQ)	25	actin [Leishmania major strain Friedlin]	12311849
	1392	3038.5967	12.7	U	R.TTGIVLDAGDGVTHTVPIYEGYSLPHAVR.R	133	actin [Leishmania major strain Friedlin]	12311849
340	743	1583.9022	17.1		R.AAVQEGIVAGGGTALLR.A + Deamidated (NQ)	(44)	chaperonin HSP60, mitochondrial precursor [Leishmania infantum JPCM5]	134074164
	645	1515.7681	12.5	U	K.IWHHTFYNELR.V	(74)	actin [Leishmania major strain Friedlin]	12311849
	54	965.4935	9.97		K.WGYALAER.E	47	putative isocitrate dehydrogenase [Leishmania major strain Friedlin]	68129089
	219	1119.6080	12.0		R.WFTGVGSPIR.H	37	putative isocitrate dehydrogenase [Leishmania major strain Friedlin]	68129089
	278	1196.6615	-1.57	U	K.GPLTTPVGEGIR.S	25	putative isocitrate dehydrogenase [Leishmania major strain Friedlin]	68129089
	1184	2053.0571	16.3	U	R.FPETSAYGVKPVSLEGSER.L	59	putative isocitrate dehydrogenase [Leishmania major strain Friedlin]	68129089
341	263	1174.5576	-5.45		K.GVNPFPSDWR.W	48	putative inosine-adenosine-guanosine-nucleoside hydrolase [Leishmania infantum JPCM5]	134071171
	1308	2549.3623	20.8	U	R.LAELEAVPLEVVVEANAPNEGQTR.R + Deamidated (NQ)	77	putative inosine-adenosine-guanosine-nucleoside hydrolase [Leishmania infantum JPCM5]	134071171
	1312	2578.3723	18.5	U	R.LVELEAVPLEVVVEANAPNEGQTR.R + 2 Deamidated (NQ)	25	inosine-adenosine-guanosine-nucleoside hydrolase, putative [Leishmania donovani]	322500939
343	74	992.5041	9.34	U	K.YWLNPSGR.F	52	S-adenosylmethionine synthetase [Leishmania infantum JPCM5]	321398550
	446	1344.6582	2.95	U	R.DGSLEWARPDAK.T	49	S-adenosylmethionine synthetase [Leishmania infantum JPCM5]	321398550
	613	1489.6920	7.70	U	K.TQVTVEYDYDTR.E	94	S-adenosylmethionine synthetase [Leishmania infantum JPCM5]	321398550
345	104	1021.5206	-10.45	U	K.AVIAESFER.I	57	putative aconitase [Leishmania infantum JPCM5]	134068962
	234	1131.6045	-9.87	U	K.EPIANGVYLR.D	45	putative aconitase [Leishmania infantum JPCM5]	134068962
	632	1509.7927	-8.80	U	K.YVENGGILNYVLR.T	97	putative aconitase [Leishmania infantum JPCM5]	134068962
	1171	2033.9734	-3.97	U	R.LVGDGQTGPYTLYHPTGEK.M + Deamidated (NQ)	58	putative aconitase [Leishmania infantum JPCM5]	134068962
	1267	2346.1790	-5.15	U	K.EHFSMNFSGELRPLQDIVVK.C	54	putative aconitase [Leishmania infantum JPCM5]	134068962
	1122	1936.9320	5.07	U	K.NARPPFDCGFEAAGTVVK.I + Carbamidomethyl (C); Deamidated (NQ)	15	zeta-crystallin/NADPH-oxidoreductase-like protein [Leishmania gerbilli]	112383450
	1200	2084.9756	2.39	U	K.GVDVVYECVGGQTFNDAVR.H + Carbamidomethyl (C)	72	zeta-crystallin/NADPH-oxidoreductase-like protein [Leishmania gerbilli]	112383450
346	620	1496.7029	-1.35	U	K.ISIECINEAYER.M + Carbamidomethyl (C)	(34)	putative NADP-dependent alcohol dehydrogenase [Leishmania infantum JPCM5]	134069817
	670	1534.7482	-10.89	U	K.TPTFGGYSDHVVVR.E	(78)	putative NADP-dependent alcohol dehydrogenase [Leishmania infantum JPCM5]	134069817
	123	1036.5691	-9.13	U	K.YLSSAVAGLR.L	56	putative protein disulfide isomerase [Leishmania infantum JPCM5]	134070442
	477	1362.7231	-10.64		K.VFSNDKDVVIAR.I	63	putative protein disulfide isomerase [Leishmania infantum JPCM5]	134070442
347	124	1037.5167	-23.88	U	K.LEPFTFQR.R	37	putative NADP-dependent alcohol dehydrogenase [Leishmania infantum JPCM5]	134069817
	340	1252.6422	-20.96	U	K.SKLEPFTFQR.R	61	putative NADP-dependent alcohol dehydrogenase [Leishmania infantum JPCM5]	134069817
	442	1338.6448	-26.35	U	M.PTEAHGWAALSAK.S	86	putative NADP-dependent alcohol dehydrogenase [Leishmania infantum JPCM5]	134069817
	601	1479.7407	-14.69	U	K.LANAMGAEVTVFTR.S	96	putative NADP-dependent alcohol dehydrogenase [Leishmania infantum JPCM5]	134069817
	619	1496.6885	-10.98	U	K.ISIECINEAYER.M + Carbamidomethyl (C)	81	putative NADP-dependent alcohol dehydrogenase [Leishmania infantum JPCM5]	134069817
	669	1534.7412	-15.46	U	K.TPTFGGYSDHVVVR.E	112	putative NADP-dependent alcohol dehydrogenase [Leishmania infantum JPCM5]	134069817
	844	1662.8394	-12.31	U	K.KTPTFGGYSDHVVVR.E	27	putative NADP-dependent alcohol dehydrogenase [Leishmania infantum JPCM5]	134069817
	1054	1849.9510	-12.51	U	K.LALVGMPEHAHPPLDPR.R	47	putative NADP-dependent alcohol dehydrogenase [Leishmania infantum JPCM5]	134069817
348	117	1030.5781	-10.69		R.ILESISNVR.H	54	gp63 protein [Leishmania donovani]	159323
	696	1555.8623	-5.15		K.HLIPQALQLHTER.L	78	gp63 protein [Leishmania donovani]	159323
	1114	1918.8889	-3.88		R.IAVSTEDLTDPAYHCAR.V + Carbamidomethyl (C)	117	gp63 protein [Leishmania donovani]	159323
	1156	2004.9901	-0.27	U	R.LGGVDICTAEDILTDEKR.D + Carbamidomethyl (C)	133	gp63 protein [Leishmania donovani]	159323
	1251	2262.1287	7.18		R.VVTHEMAHALGFSVGFFEGAR.I	91	gp63 protein [Leishmania donovani]	159323
	159	1058.6038	18.7	U	R.ILENISNVR.H + Deamidated (NQ)	19	gp63 [Leishmania donovani donovani]	253400290
349	55	965.5462	-10.90	U	R.GKPVFVYR.R	62	putative reiske iron-sulfur protein precursor [Leishmania infantum JPCM5]	321398726
	122	1032.4794	-13.34	U	R.QCTTVVWR.G + Carbamidomethyl (C); Gln->pyro-Glu (N-term Q)	(45)	putative reiske iron-sulfur protein precursor [Leishmania infantum JPCM5]	321398726
	151	1049.5060	-13.06	U	R.QCTTVVWR.G + Carbamidomethyl (C)	49	putative reiske iron-sulfur protein precursor [Leishmania infantum JPCM5]	321398726
	666	1533.7964	-6.26	U	R.QGPAPLNLEVPPYR.W + Gln->pyro-Glu (N-term Q)	(71)	putative reiske iron-sulfur protein precursor [Leishmania infantum JPCM5]	321398726
	691	1551.8081	-5.44	U	R.QGPAPLNLEVPPYR.W + Deamidated (NQ)	95	putative reiske iron-sulfur protein precursor [Leishmania infantum JPCM5]	321398726
	894	1710.6558	-10.68	U	K.DYDASMWDEEFFR.K	119	putative reiske iron-sulfur protein precursor [Leishmania infantum JPCM5]	321398726
	914	1726.6361	-19.05	U	K.DYDASMWDEEFFR.K + Oxidation (M)	(64)	putative reiske iron-sulfur protein precursor [Leishmania infantum JPCM5]	321398726
	1396	3069.4143	16.7	U	K.YSDPALCDVDTSDEVVLNTYPEGAPQGR.I + Carbamidomethyl (C); Deamidated (NQ)	95	putative reiske iron-sulfur protein precursor [Leishmania infantum JPCM5]	321398726
350	930	1744.9063	-3.79	U	K.VFNDLLGANHVNLYR.W	115	putative translation elongation factor 1-beta [Leishmania infantum JPCM5]	134072828
334	530	1416.7380	-22.09	U	K.ETTLQSLGAEVIR.T	107	cystathionine beta-synthase [Leishmania infantum JPCM5]	134068777
	784	1621.7456	-7.66	U	K.FADVNWMIEHGFR.Q	82	cystathionine beta-synthase [Leishmania infantum JPCM5]	134068777
	1127	1944.9615	-8.17	U	R.TETSLPHDHPDSLIGVAR.R	130	cystathionine beta-synthase [Leishmania infantum JPCM5]	134068777
	214	1114.5442	-17.76	U	K.NWVQPESVR.N	37	putative aldose 1-epimerase [Leishmania infantum JPCM5]	134073282
	295	1201.5442	-19.00	U	K.NYCTFIIDR.S + Carbamidomethyl (C)	57	putative aldose 1-epimerase [Leishmania infantum JPCM5]	134073282
	1178	2039.9991	-5.67		R.MAIPTGEFLSVEGTGLDFR.Q	67	putative aldose 1-epimerase [Leishmania infantum JPCM5]	134073282
335	870	1676.8691	-9.73	U	K.AVVQVFEGTSGIDVVR.S + Deamidated (NQ)	(43)	putative vacuolar ATP synthase subunit b [Leishmania infantum JPCM5]	134085080
	1207	2104.1614	3.08		K.IPLFSGAGLPHNEIAAQIVR.Q + Deamidated (NQ)	(47)	putative vacuolar ATP synthase subunit b [Leishmania infantum JPCM5]	134085080
	40	945.4724	-18.71	U	R.SIVGWNNR.I	35	GDP-mannose pyrophosphorylase [Leishmania infantum JPCM5]	134069789
	196	1089.6195	-20.23		R.AVILVGGFGTR.L	68	GDP-mannose pyrophosphorylase [Leishmania infantum JPCM5]	134069789
	241	1139.6075	-21.52	U	K.FIPSLVHGNR.E	41	GDP-mannose pyrophosphorylase [Leishmania infantum JPCM5]	134069789
	1010	1814.8909	-8.97	U	K.YGVVVYSPQNYQIER.F	70	GDP-mannose pyrophosphorylase [Leishmania infantum JPCM5]	134069789
	1295	2437.1663	7.26	U	K.IGDGAVIGPYASIGANCVIGESCR.I + 2 Carbamidomethyl (C); Deamidated (NQ)	63	GDP-mannose pyrophosphorylase [Leishmania infantum JPCM5]	134069789
336	319	1226.6193	-0.94		K.FPAFVVDFER.R	(52)	protein disulfide isomerase [Leishmania infantum JPCM5]	134073774
	61	972.5572	-5.46		R.AHLYLLSR.N	48	conserved hypothetical protein [Leishmania major strain Friedlin]	321438663
	1035	1831.8997	-1.91		K.EAALGVSGGATEAEVSDLR.S	88	conserved hypothetical protein [Leishmania major strain Friedlin]	321438663
338	580	1465.6851	-22.62		R.WNLNTELHPADR.A	(66)	cytochrome c oxidase subunit IV [Leishmania braziliensis MHOM/BR/75/M2904]	134060127
	1296	2455.1394	-8.33		K.SVLPHIDFASSYECLLFDADR.L + Carbamidomethyl (C)	(100)	cytochrome c oxidase subunit IV [Leishmania braziliensis MHOM/BR/75/M2904]	134060127
	393	1289.5751	-28.67	U	K.DLQQLEDWSR.Q	62	cytochrome c oxidase subunit IV, partial [Leishmania tarentolae]	6468043
	1262	2317.0771	-4.88	U	K.YHIVYFDDFQTVAANDATAR.R	123	cytochrome c oxidase subunit IV, partial [Leishmania tarentolae]	6468043
	316	1226.5869	-27.37		K.FPAFVVDFER.R	83	protein disulfide isomerase [Leishmania infantum JPCM5]	134073774
	1202	2094.0693	-13.63	U	R.SQVLLTFIDGDQYRPVSR.Q	59	protein disulfide isomerase [Leishmania infantum JPCM5]	134073774
	1368	2741.4263	-2.72		K.FEVSGFPTIYFIPAGKPPIVYEGGR.T	93	protein disulfide isomerase [Leishmania infantum JPCM5]	134073774
	641	1515.7141	-23.13	U	K.IWHHTFYNELR.V	81	actin [Leishmania major strain Friedlin]	12311849
364	252	1155.5366	-5.46		K.LSFDDNAAFR.Q	(74)	putative succinyl-CoA ligase [GDP-forming] beta-chain [Leishmania major strain Friedlin]	68129949
	1023	1826.8923	-5.94	U	R.NSGLVIHPVEDFDSAAR.K	(101)	putative succinyl-CoA ligase [GDP-forming] beta-chain [Leishmania major strain Friedlin]	68129949
369	921	1730.9363	-13.01	U	K.KHNVILGLFLFGTDR.V + Deamidated (NQ)	(71)	putative 2,4-dihydroxyhept-2-ene-1,7-dioic acid aldolase [Leishmania braziliensis MHOM/BR/75/M2904]	134062713
	834	1655.9044	-19.52	U	K.VILLFDVDGTLTPPR.N	(57)	putative phosphomannomutase [Leishmania infantum JPCM5]	134074157
370	412	1306.6292	6.41	U	K.EGGAPGVAGMYAAR.E	36	putative proteasome activator protein pa26 [Leishmania infantum JPCM5]	134073261
	525	1405.6880	1.51	U	R.EFQGQLHDIYR.A	84	putative proteasome activator protein pa26 [Leishmania infantum JPCM5]	134073261
	574	1459.8129	0.99	U	K.LELSATQISTQIR.S	69	putative proteasome activator protein pa26 [Leishmania infantum JPCM5]	134073261
372	931	1744.9064	-3.74	U	K.VFNDLLGANHVNLYR.W	(106)	putative translation elongation factor 1-beta [Leishmania infantum JPCM5]	134072828
375	298	1208.6182	-16.57		R.HSTINDLPVGR.N	(83)	putative mitochondrial peroxiredoxin [Leishmania infantum]	16751316
	673	1534.7864	-16.12		R.DYGVLIEESGIALR.G	(111)	putative mitochondrial peroxiredoxin [Leishmania infantum]	16751316
	877	1688.8181	-18.29		R.EAAPQFSGQAVVNGAIK.D + 2 Deamidated (NQ)	(74)	putative mitochondrial peroxiredoxin [Leishmania infantum]	16751316
	1364	2716.3533	0.78		K.LNTQVVAVSCDSVYSHLAWVNTPR.K + Carbamidomethyl (C)	(141)	putative mitochondrial peroxiredoxin [Leishmania infantum]	16751316
376	672	1534.7802	-20.16		R.DYGVLIEESGIALR.G	126	putative mitochondrial peroxiredoxin [Leishmania infantum]	16751316
	1366	2717.3398	1.70		K.LNTQVVAVSCDSVYSHLAWVNTPR.K + Carbamidomethyl (C); Deamidated (NQ)	(51)	putative mitochondrial peroxiredoxin [Leishmania infantum]	16751316
357	1056	1854.8973	-4.40		K.LFVSNLPFDCTNSALR.E + Carbamidomethyl (C); Deamidated (NQ)	(96)	putative RNA-binding protein [Leishmania braziliensis MHOM/BR/75/M2904]	134065659
	1246	2225.9785	-2.75	U	R.GQYTAGGYYQGAAASGAAAGYNR.H + Deamidated (NQ)	63	putative RNA-binding protein [Leishmania infantum JPCM5]	321398747
402	474	1360.7142	-5.69		R.IFNVLGDAIDQR.G	109	putative ATPase beta subunit [Leishmania major strain Friedlin]	68126939
	487	1376.6664	-3.06		K.GHGGFSVFAGVGER.T	136	putative ATPase beta subunit [Leishmania major strain Friedlin]	68126939
	609	1486.7358	-0.04		R.VAQSALTMAEYFR.D	108	putative ATPase beta subunit [Leishmania major strain Friedlin]	68126939
	878	1690.7955	-5.01		K.CVLVYGQMNEPPGAR.A + Carbamidomethyl (C)	91	putative ATPase beta subunit [Leishmania major strain Friedlin]	68126939
	1093	1892.0045	7.01	U	R.DVEGQNVLLFIDNIFR.F	154	putative ATPase beta subunit [Leishmania major strain Friedlin]	68126939
	1155	2004.0012	7.85		R.AVAESGIYPAVNPLECASR.I + Carbamidomethyl (C)	162	putative ATPase beta subunit [Leishmania major strain Friedlin]	68126939
	1161	2021.0437	6.88	U	R.DEPLTLEIVQHLDANTGR.C	153	putative ATPase beta subunit [Leishmania major strain Friedlin]	68126939
	1254	2272.1953	13.7	U	R.IPAAVGYQPTLAEDLGMLQER.I	182	putative ATPase beta subunit [Leishmania major strain Friedlin]	68126939
403	1089	1883.9478	2.43	U	K.SVGAGNGCAAPELKPWLR.E + Carbamidomethyl (C); Deamidated (NQ)	66	succinyl-diaminopimelate desuccinylase-like protein [Leishmania infantum JPCM5]	134071863
	1199	2083.0486	1.51	U	R.GGADDGYALFAAVTAISSLQR.H	157	succinyl-diaminopimelate desuccinylase-like protein [Leishmania infantum JPCM5]	134071863
404	62	974.5127	-34.02		K.AGVPVFAWK.G	70	S-adenosylhomocysteine hydrolase [Leishmania donovani]	159402
	141	1046.5060	-19.62		K.DISLAEWGR.K	48	S-adenosylhomocysteine hydrolase [Leishmania donovani]	159402
	354	1259.5663	-13.84		K.SKFDNLYGCR.E + Carbamidomethyl (C)	86	S-adenosylhomocysteine hydrolase [Leishmania donovani]	159402
	370	1273.6720	-14.06		K.VKDISLAEWGR.K	80	S-adenosylhomocysteine hydrolase [Leishmania donovani]	159402
	1011	1815.8947	-1.75		K.AIELAENEMPGLMELR.R	125	S-adenosylhomocysteine hydrolase [Leishmania donovani]	159402
	1033	1831.8701	-12.39		K.AIELAENEMPGLMELR.R + Oxidation (M)	(56)	S-adenosylhomocysteine hydrolase [Leishmania donovani]	159402
	1126	1943.9907	-1.09		R.KAIELAENEMPGLMELR.R	91	S-adenosylhomocysteine hydrolase [Leishmania donovani]	159402
	1134	1957.8320	-8.37	U	K.GETDEEYEWCIAQTVK.G + Carbamidomethyl (C)	89	S-adenosylhomocysteine hydrolase [Leishmania donovani]	159402
	455	1348.6660	-49.84	U	K.QHVEIKPQVDR.Y	72	adenosylhomocysteinase [Leishmania donovani]	284794943
	1094	1896.9346	0.43	U	K.DVGPTVETNIGFIESYR.D	142	metallo-peptidase, Clan M-, Family M49 [Leishmania infantum JPCM5]	134067141
405	226	1122.6161	-9.32	U	R.NIEGIPINPR.A	62	putative vacuolar ATP synthase subunit b [Leishmania infantum JPCM5]	134085080
	506	1394.7883	-8.53	U	R.AVNGPLVILEDVR.K	102	putative vacuolar ATP synthase subunit b [Leishmania infantum JPCM5]	134085080
	869	1675.8977	-2.21	U	K.AVVQVFEGTSGIDVVR.S	140	putative vacuolar ATP synthase subunit b [Leishmania infantum JPCM5]	134085080
	902	1715.9174	-8.89	U	K.TVLFLNLANDPTIER.I	63	putative vacuolar ATP synthase subunit b [Leishmania infantum JPCM5]	134085080
	1132	1955.8931	13.6	U	R.GFPGYMYTNLACIYER.A + Carbamidomethyl (C); Deamidated (NQ)	71	putative vacuolar ATP synthase subunit b [Leishmania infantum JPCM5]	134085080
	1205	2103.1829	5.70		K.IPLFSGAGLPHNEIAAQIVR.Q	170	putative vacuolar ATP synthase subunit b [Leishmania infantum JPCM5]	134085080
	1214	2145.9829	11.6	U	K.TEDFCVVFAAMGVNQETAR.F + Carbamidomethyl (C); Deamidated (NQ)	59	putative vacuolar ATP synthase subunit b [Leishmania infantum JPCM5]	134085080
	1225	2179.1130	4.62	U	K.ELNESYSVKPHLEYTTIR.A	114	putative vacuolar ATP synthase subunit b [Leishmania infantum JPCM5]	134085080
	1252	2268.1885	9.97	U	R.IFNGSGIPIDNGPPVLPEQFR.N + Deamidated (NQ)	106	putative vacuolar ATP synthase subunit b [Leishmania infantum JPCM5]	134085080
406	408	1302.6997	15.1		K.LASTWEGIQAAR.T	(50)	putative transaldolase [Leishmania infantum JPCM5]	134068657
	1204	2098.2009	29.5	U	K.LTISPSLLEELAASEGNVVR.K	173	putative transaldolase [Leishmania infantum JPCM5]	134068657
407	203	1102.5350	-10.18		K.HQFELICR.A + Carbamidomethyl (C)	56	putative serine/threonine protein phosphatase catalytic subunit [Leishmania major strain Friedlin]	68127416
	268	1182.6216	-7.61	U	K.FPENFFILR.G	63	putative serine/threonine protein phosphatase catalytic subunit [Leishmania major strain Friedlin]	68127416
	441	1334.6136	-4.63		R.IYGFFDECKR.R + Carbamidomethyl (C)	54	putative serine/threonine protein phosphatase catalytic subunit [Leishmania major strain Friedlin]	68127416
	527	1409.7881	-4.17	U	K.VKFPENFFILR.G	97	putative serine/threonine protein phosphatase catalytic subunit [Leishmania major strain Friedlin]	68127416
	538	1426.6976	-16.62	U	R.GVSFTFGQDIVEK.F	89	putative serine/threonine protein phosphatase catalytic subunit [Leishmania major strain Friedlin]	68127416
	813	1638.7719	-11.72	U	R.AHQVVEDGYQFFAK.R	109	putative serine/threonine protein phosphatase catalytic subunit [Leishmania major strain Friedlin]	68127416
	912	1722.8259	-0.53	U	K.ICGDIHGQYYDLIR.L + Carbamidomethyl (C)	123	putative serine/threonine protein phosphatase catalytic subunit [Leishmania major strain Friedlin]	68127416
	1303	2506.2310	15.4	U	R.LFENGGFPPTANYLFLGDYVDR.G + Deamidated (NQ)	138	putative serine/threonine protein phosphatase catalytic subunit [Leishmania major strain Friedlin]	68127416
	356	1260.6154	-8.35	U	K.YIFLGDYVDR.G	72	putative serine/threonine protein phosphatase [Leishmania mexicana MHOM/GT/2001/U1103]	322492798
408	251	1155.5315	-9.88		K.LSFDDNAAFR.Q	93	putative succinyl-CoA ligase [GDP-forming] beta-chain [Leishmania major strain Friedlin]	68129949
	279	1196.7300	-5.12	U	K.ALNTTIPIVVR.L	75	putative succinyl-CoA ligase [GDP-forming] beta-chain [Leishmania major strain Friedlin]	68129949
	1024	1826.8950	-4.46	U	R.NSGLVIHPVEDFDSAAR.K	139	putative succinyl-CoA ligase [GDP-forming] beta-chain [Leishmania major strain Friedlin]	68129949
410	745	1588.8412	-1.01	U	K.DTIAILESLLEESR.-	62	putative phosphomannomutase [Leishmania infantum JPCM5]	134074157
	835	1655.9410	2.60	U	K.VILLFDVDGTLTPPR.N	90	putative phosphomannomutase [Leishmania infantum JPCM5]	134074157
	966	1779.7178	2.91	U	K.TSEGGNDYEIYTDCR.T + Carbamidomethyl (C)	94	putative phosphomannomutase [Leishmania infantum JPCM5]	134074157
411	106	1021.5465	-20.74	U	K.DITLIGFSR.G	(38)	pyruvate dehydrogenase E1 beta subunit, putative [Leishmania braziliensis MHOM/BR/75/M2904]	134062781
	607	1482.8090	-12.44	U	K.LAAEGVQAEVINLR.S	(77)	pyruvate dehydrogenase E1 beta subunit, putative [Leishmania braziliensis MHOM/BR/75/M2904]	134062781
413	674	1534.7948	-10.64		R.DYGVLIEESGIALR.G	(116)	putative mitochondrial peroxiredoxin [Leishmania infantum]	16751316
	875	1687.8367	-16.75		R.EAAPQFSGQAVVNGAIK.D + Deamidated (NQ)	102	putative mitochondrial peroxiredoxin [Leishmania infantum]	16751316
	1365	2716.3750	8.77		K.LNTQVVAVSCDSVYSHLAWVNTPR.K + Carbamidomethyl (C)	194	putative mitochondrial peroxiredoxin [Leishmania infantum]	16751316
414	498	1384.7157	-23.66	U	R.VFLPPHLGDPHR.L	79	putative cytochrome c oxidase subunit V [Leishmania major strain Friedlin]	68127244
	1071	1878.9485	-11.89	U	R.GAEIPDHVFQTPAVIER.L	119	putative cytochrome c oxidase subunit V [Leishmania major strain Friedlin]	68127244
415	183	1077.5284	-37.48		M.VNFTVDQVR.E	(45)	elongation factor 2 [Leishmania braziliensis]	86161656
	194	1085.6603	-20.90		R.IRPVVFINK.V	(53)	elongation factor 2 [Leishmania braziliensis]	86161656
381	209	1110.4729	-56.92	U	K.ECVKSGQFR.L + Carbamidomethyl (C)	57	putative ribonucleoprotein p18, mitochondrial precursor [Leishmania braziliensis MHOM/BR/75/M2904]	134060501
	1029	1828.7113	-10.63		K.FCAMMDLMEEMQHR.N + Carbamidomethyl (C)	85	putative ribonucleoprotein p18, mitochondrial precursor [Leishmania braziliensis MHOM/BR/75/M2904]	134060501
	781	1615.8079	-24.74		K.VKPNEESWTWVLK.E	68	ribonucleoprotein p18, mitochondrial precursor,putative [Leishmania mexicana MHOM/GT/2001/U1103]	322489787
	929	1744.7827	-15.54		R.YYDEAGEVLVNMNVK.N + Deamidated (NQ)	46	ribonucleoprotein p18, mitochondrial precursor,putative [Leishmania mexicana MHOM/GT/2001/U1103]	322489787
	1046	1841.9054	-18.36		K.EHPSTLAQQQSLFDIK.I	66	p18 protein [Leishmania tarentolae]	469152
	943	1755.8760	-6.33	U	K.RVPAELVQQNEANASK.A + 2 Deamidated (NQ)	15	putative ribonucleoprotein p18, mitochondrial precursor [Leishmania major strain Friedlin]	68125397
383	1220	2174.1323	6.26	U	K.VESIPTLIGLNADTGDTVTTR.A + Deamidated (NQ)	69	tryparedoxin [Leishmania infantum]	44889410
384	424	1323.5876	-28.19	U	K.MDALPLSEEYR.Q	(53)	small myristoylated protein 1 [Leishmania major]	55714656
386	1390	2992.4587	10.6	U	R.DALSSVSEGYLPIQANDESGLDAEEIIR.K + Deamidated (NQ)	131	actin severing and dynamics regulatory protein [Leishmania donovani]	68566348
401	379	1282.5975	-6.81	U	K.EYLGDQPAFSR.E	51	carboxypeptidase, putative [Leishmania donovani]	322497435
	448	1344.7073	-3.31	U	K.AELTTVQQANLR.E + Deamidated (NQ)	42	carboxypeptidase, putative [Leishmania donovani]	322497435
	761	1598.8313	-2.88	U	R.ADEVCYPLHILLR.Y + Carbamidomethyl (C)	92	carboxypeptidase, putative [Leishmania donovani]	322497435
	140	1046.4750	2.49	U	K.YAGVSSCFR.K + Carbamidomethyl (C)	29	putative seryl-tRNA synthetase [Leishmania major strain Friedlin]	68124775
	928	1743.8479	-0.59	U	K.KYDLEAWFPGSGAFR.E	109	putative seryl-tRNA synthetase [Leishmania major strain Friedlin]	68124775
spots	Query	Observed	ppm		Peptide	Score	Protein	GI
b200	162	1065.5532	-14.58	U	R.SKFEGITQR.L	(23)	putative heat shock 70-related protein 1,mitochondrial precursor	gi|68127922
b200	285	1199.6571	-14.31		K.DAGTIAGLNVIR.V	(66)	putative heat shock 70-related protein 1,mitochondrial precursor	gi|68127922
b200	515	1402.7241	-8.41		K.EINDVVLVGGMTR.M	(69)	putative heat shock 70-related protein 1,mitochondrial precursor	gi|68127922
b200	1076	1880.0203	-1.76		R.GVNPDEAVALGAATLGGVLR.G	(155)	putative heat shock 70-related protein 1,mitochondrial precursor	gi|68127922
b200	1102	1911.8977	-2.13	U	K.VSNAVVTCPAYFNDAQR.Q + Carbamidomethyl (C)	(63)	putative heat shock 70-related protein 1,mitochondrial precursor	gi|68127922
b210	209	1050.5255	3.87		R.VLENSEGFR.T	(35)	putative heat shock 70-related protein 1,mitochondrial precursor	gi|68127922
b210	376	1199.6838	7.96		K.DAGTIAGLNVIR.V	105	putative heat shock 70-related protein 1,mitochondrial precursor	gi|68127922
b210	655	1402.7399	2.87		K.EINDVVLVGGMTR.M	104	putative heat shock 70-related protein 1,mitochondrial precursor	gi|68127922
b210	677	1418.7263	-3.18		K.EINDVVLVGGMTR.M + Oxidation (M)	(50)	putative heat shock 70-related protein 1,mitochondrial precursor	gi|68127922
b210	1198	1880.0504	14.3		R.GVNPDEAVALGAATLGGVLR.G	(176)	putative heat shock 70-related protein 1,mitochondrial precursor	gi|68127922
b210	1431	2371.2185	24.7		R.GVPQVEVTFDIDANGICHVTAK.D + Carbamidomethyl (C); Deamidated (NQ)	70	putative heat shock 70-related protein 1,mitochondrial precursor	gi|68127922
b210	174	1032.5178	3.46	U	K.EQIEQMVR.D	44	putative heat shock 70-related protein 1,mitochondrial precursor	gi|134064193
b210	267	1099.5604	3.01		R.FFQKEPFR.G + Deamidated (NQ)	25	putative heat shock 70-related protein 1,mitochondrial precursor	gi|134064193
b210	401	1229.6007	-1.17	U	R.RFEDEHIQR.D	53	putative heat shock 70-related protein 1,mitochondrial precursor	gi|134064193
b210	1561	3011.4941	32.8	U	K.ETAQNFLGHTVSNAVVTCPAYFNDAQR.Q + Carbamidomethyl (C); Deamidated (NQ)	114	putative heat shock 70-related protein 1,mitochondrial precursor	gi|134064193
b211	210	1050.5325	10.5		R.VLENSEGFR.T	47	putative heat shock 70-related protein 1,mitochondrial precursor	gi|68127922
b211	377	1199.6907	13.7		K.DAGTIAGLNVIR.V	(76)	putative heat shock 70-related protein 1,mitochondrial precursor	gi|68127922
b211	1200	1880.0613	20.1		R.GVNPDEAVALGAATLGGVLR.G	(166)	putative heat shock 70-related protein 1,mitochondrial precursor	gi|68127922
b211	403	1230.6064	16.5	U	R.RFEDEHIQR.D + Deamidated (NQ)	(48)	putative heat shock 70-related protein 1,mitochondrial precursor	gi|134064193
B214	1303	2024.0753	38.7	U	K.ELTLYAEANPGLDQYAVR.K + Deamidated (NQ)	95	putative T-complex protein 1, theta subunit	gi|68130360
b214	78	993.4710	-7.88		K.EHLEYFR.M	(56)	paraflagellar rod protein 1	gi|51704749
b214	85	1001.5298	-7.61		K.TNQDLAALR.L	56	paraflagellar rod protein 1	gi|51704749
b214	188	1079.4919	-4.93		R.VCGLEMSQR.E + Carbamidomethyl (C)	50	paraflagellar rod protein 1	gi|51704749
b214	657	1527.8074	-3.37		R.SQLDATQLAQVPTR.T	(74)	paraflagellar rod protein 1	gi|51704749
b214	821	1646.8037	1.01	U	R.QLQNLGTDRFDEVK.R + Deamidated (NQ); Gln->pyro-Glu (N-term Q)	(66)	paraflagellar rod protein 1	gi|51704749
b214	845	1662.8472	1.58	U	R.QLQNLGTDRFDEVK.R	(39)	paraflagellar rod protein 1	gi|51704749
b214	899	1710.8501	-3.05		K.LLELTVYNCDLAMR.C + Carbamidomethyl (C)	(78)	paraflagellar rod protein 1	gi|51704749
b214	940	1753.9321	-1.29		R.RVENAQFLEIAAQHK.K	88	paraflagellar rod protein 1	gi|51704749
b214	1223	2178.1323	2.74		R.ELYRPEDKPQFMDIIGVK.K	80	paraflagellar rod protein 1	gi|51704749
b215	583	1341.7742	19.2		K.VVSTGGNISVPVGR.E	78	putative ATPase beta subunit	gi|68126939
b215	624	1376.6917	15.3		K.GHGGFSVFAGVGER.T	(99)	putative ATPase beta subunit	gi|68126939
b215	755	1486.7623	17.8		R.VAQSALTMAEYFR.D	114	putative ATPase beta subunit	gi|68126939
b215	994	1690.8239	11.8		K.CVLVYGQMNEPPGAR.A + Carbamidomethyl (C)	(59)	putative ATPase beta subunit	gi|68126939
b215	1214	1892.0327	21.9		R.DVEGQNVLLFIDNIFR.F	(116)	putative ATPase beta subunit	gi|68126939
b215	1292	2004.0336	24.0		R.AVAESGIYPAVNPLECASR.I + Carbamidomethyl (C)	146	putative ATPase beta subunit	gi|68126939
b215	1301	2021.0728	21.3		R.DEPLTLEIVQHLDANTGR.C	(127)	putative ATPase beta subunit	gi|68126939
b215	1401	2272.2268	27.6		R.IPAAVGYQPTLAEDLGMLQER.I	(116)	putative ATPase beta subunit	gi|68126939
b215	618	1369.7406	13.4	U	R.IFNVLGDAIDHR.G	86	putative ATPase beta subunit	gi|134062671
b215	796	1629.8159	-17.41	U	K.AQIVGDDLTVTNVER.V	(130)	enolase	gi|134068394
b215	1026	1827.8413	-13.18		R.SAVPSGASTGVHEACELR.D + Carbamidomethyl (C)	(81)	enolase	gi|134068394
b215	1052	1848.8999	-8.73		R.GNPTVEVELMTEAGVFR.S	(89)	enolase	gi|134068394
b215	1174	2038.9561	-7.60		K.NPEPTYVSAAELQATYER.W	(150)	enolase	gi|134068394
b216	269	1101.5052	8.40	U	K.TRDEFYDR.H	20	putative vacuolar ATP synthase subunit b	gi|134063609
b216	616	1367.8123	16.8	U	R.AVSGPLVILEDVR.E	100	putative vacuolar ATP synthase subunit b	gi|134063609
b216	867	1593.9274	17.3		R.QLYPPINILPSLSR.L + Gln->pyro-Glu (N-term Q)	(77)	putative vacuolar ATP synthase subunit b	gi|134063609
b216	885	1610.9557	18.2		R.QLYPPINILPSLSR.L	105	putative vacuolar ATP synthase subunit b	gi|134063609
b216	991	1689.9417	14.6	U	K.AVVQVFEGTSGIDVIR.S	114	putative vacuolar ATP synthase subunit b	gi|134063609
b216	1019	1715.9614	16.8	U	K.TVLFLNLANDPTIER.I	100	putative vacuolar ATP synthase subunit b	gi|134063609
b216	1247	1932.0049	17.6	U	R.EPTFAEIVNIELADGSAR.R	165	putative vacuolar ATP synthase subunit b	gi|134063609
b216	1354	2103.2119	19.5		K.IPLFSGAGLPHNEIAAQIVR.Q	152	putative vacuolar ATP synthase subunit b	gi|134063609
b216	1369	2179.1421	18.0	U	K.ELNESYSVKPHLEYTTIR.A	141	putative vacuolar ATP synthase subunit b	gi|134063609
b217	128	993.4815	2.70		K.EHLEYFR.M	(52)	paraflagellar rod protein 1D	gi|27977612
b217	802	1528.8125	10.4		R.SQLDATQLAQVPTR.T + Deamidated (NQ)	(38)	paraflagellar rod protein 1D	gi|27977612
b217	1016	1710.8734	10.6		K.LLELTVYNCDLAMR.C + Carbamidomethyl (C)	110	paraflagellar rod protein 1D	gi|27977612
b217	1370	2179.1531	19.6		R.ELYRPEDKPQFMDIIGVK.K + Deamidated (NQ)	(30)	paraflagellar rod protein 1D	gi|27977612
b217	1382	2195.1526	21.6		R.ELYRPEDKPQFMDIIGVK.K + Deamidated (NQ); Oxidation (M)	(37)	paraflagellar rod protein 1D	gi|27977612
b217	1540	2788.3491	27.3		K.TACLENEELVQELHISDWSETQR.Q + Carbamidomethyl (C); Deamidated (NQ)	121	paraflagellar rod protein 1D	gi|27977612
b217	1052	1753.9552	11.9		R.RVENAQFLEIAAQHK.K	46	paraflagellar rod protein 1D	gi|134064346
B218	414	1238.6505	10.5	U	K.SATALSTEFVGR.K	54	putative carboxypeptidase	gi|134065382
B218	578	1335.7108	6.95	U	R.ATGEVLNPEHLR.R	38	putative carboxypeptidase	gi|134065382
B218	1275	1975.9552	11.2	U	K.IWDHGCVYNTDDLVLR.A + Carbamidomethyl (C)	106	putative carboxypeptidase	gi|134065382
b201	1188	1861.9001	11.4		R.DFVITVPCYYTAEQR.R + Carbamidomethyl (C)	85	putative heat shock protein	gi|322490382
B201	735	1466.7240	8.09	U	R.APSFTLNASETTAR.G + Deamidated (NQ)	43	putative heat shock protein	gi|134061093
B201	1383	2195.1790	18.6	U	K.VSELPTYPILLGYYAENPR.S	63	putative heat shock protein	gi|134061093
b201	146	1046.5280	-1.79	U	K.EQIEQMIR.D	(32)	putative heat shock 70-related protein 1,mitochondrial precursor	gi|68127922
b201	166	1065.5590	-9.13	U	R.SKFEGITQR.L	(31)	putative heat shock 70-related protein 1,mitochondrial precursor	gi|68127922
b201	291	1199.6670	-6.05		K.DAGTIAGLNVIR.V	(72)	putative heat shock 70-related protein 1,mitochondrial precursor	gi|68127922
b201	518	1402.7297	-4.41		K.EINDVVLVGGMTR.M	(89)	putative heat shock 70-related protein 1,mitochondrial precursor	gi|68127922
b201	1079	1880.0286	2.66		R.GVNPDEAVALGAATLGGVLR.G	(155)	putative heat shock 70-related protein 1,mitochondrial precursor	gi|68127922
b201	1103	1911.9019	0.06	U	K.VSNAVVTCPAYFNDAQR.Q + Carbamidomethyl (C)	(60)	putative heat shock 70-related protein 1,mitochondrial precursor	gi|68127922
B219	1363	2141.1929	49.3	U	R.GAADDGYAIFSAITSVSVLQR.H	139	putative peptidase M20/M25/M40	gi|134065290
b219	798	1630.8080	-12.43	U	K.AQIVGDDLTVTNVER.V + Deamidated (NQ)	(70)	enolase	gi|134068394
b219	1177	2039.9543	-0.63		K.NPEPTYVSAAELQATYER.W + Deamidated (NQ)	(83)	enolase	gi|134068394
b220	1208	1880.0840	32.1		R.GVNPDEAVALGAATLGGVLR.G	(180)	putative heat shock 70-related protein 1,mitochondrial precursor	gi|68127922
B220	770	1498.7501	42.6		K.FGHVTYFWNGNR.S + Deamidated (NQ)	(30)	2,3-bisphosphoglycerate-independent phosphoglycerate mutase	gi|321398823
b220	797	1629.8256	-11.45	U	K.AQIVGDDLTVTNVER.V	140	enolase	gi|134068394
b220	892	1705.7458	-8.75		K.LCMENGWSVMVSHR.S + Carbamidomethyl (C)	114	enolase	gi|134068394
b220	909	1721.7345	-12.29		K.LCMENGWSVMVSHR.S + Carbamidomethyl (C); Oxidation (M)	(57)	enolase	gi|134068394
b220	1027	1827.8551	-5.63		R.SAVPSGASTGVHEACELR.D + Carbamidomethyl (C)	131	enolase	gi|134068394
b220	1053	1848.9061	-5.37		R.GNPTVEVELMTEAGVFR.S	135	enolase	gi|134068394
b220	1145	1979.7889	-2.16		K.FAICMDCAASEAYDAER.K + 2 Carbamidomethyl (C)	180	enolase	gi|134068394
b220	1176	2038.9689	-1.32		K.NPEPTYVSAAELQATYER.W	165	enolase	gi|134068394
b221	1041	1743.9208	41.2	U	K.KYDLEAWFPGSGAFR.E	111	putative seryl-tRNA synthetase	gi|322489210
b221	795	1629.8094	-21.40	U	K.AQIVGDDLTVTNVER.V	(126)	enolase	gi|134068394
b221	1025	1827.8356	-16.30		R.SAVPSGASTGVHEACELR.D + Carbamidomethyl (C)	(122)	enolase	gi|134068394
b221	1051	1848.8867	-15.87		R.GNPTVEVELMTEAGVFR.S	(128)	enolase	gi|134068394
b221	1144	1979.7690	-12.22		K.FAICMDCAASEAYDAER.K + 2 Carbamidomethyl (C)	(94)	enolase	gi|134068394
b221	1173	2038.9490	-11.08		K.NPEPTYVSAAELQATYER.W	(154)	enolase	gi|134068394
b222	796	1527.8112	17.2	U	K.IINHNINCFINR.Q + Carbamidomethyl (C)	72	putative T-complex protein 1, beta subunit	gi|134063213
b222	1211	1883.0359	17.9		K.LLDQSIHPQTIIEGYR.M	97	putative T-complex protein 1, beta subunit	gi|134063213
b222	1347	2069.1228	17.2		R.TLPAIIADNAGLDSNDLVTR.L	126	putative T-complex protein 1, beta subunit	gi|134063213
b222	1413	2311.1528	25.6		K.TQDDEVGDGTTSVTVFAGELLR.N + Deamidated (NQ)	183	putative T-complex protein 1, beta subunit	gi|134063213
b222	1481	2508.2083	22.3	U	K.ALAESAEDHSADENLFYEDLIR.I	162	putative T-complex protein 1, beta subunit	gi|134063213
b223	373	1199.5870	32.5	U	K.VWGFDFESGR.L	89	putative carboxypeptidase	gi|134060164
b223	821	1545.8535	28.6	U	R.LSTTVPLIWAECR.R + Carbamidomethyl (C)	114	putative carboxypeptidase	gi|134060164
b223	1029	1725.9005	26.1	U	K.EHLGEQPAFSLENVR.L	158	putative carboxypeptidase	gi|134060164
b223	1180	1845.0327	32.5	U	R.IFADEVCYPLHVLLR.Y + Carbamidomethyl (C)	103	putative carboxypeptidase	gi|134060164
b202	974	1665.8710	28.8		K.NAVVTVPAYFNDAQR.Q + Deamidated (NQ)	(75)	glucose-regulated protein 78	gi|16797868
b202	690	1435.7551	8.61		R.ITPSVVAFTDTER.L	(55)	putative glucose-regulated protein 78	gi|134063480
b202	106	961.5707	9.25	U	R.WLIGFVAR.I	39	putative beta-fructofuranosidase	gi|322504205
b202	238	1075.4958	7.54	U	R.LCESYTFR.E + Carbamidomethyl (C)	52	putative beta-fructofuranosidase	gi|322504205
b202	310	1138.5950	5.17		K.TFYDPILNR.R	54	putative beta-fructofuranosidase	gi|322504205
b202	336	1153.5579	4.76	U	K.YVFVEDPER.S	55	putative beta-fructofuranosidase	gi|322504205
b202	361	1181.5919	-10.97	U	R.TVVYDTVEQK.I	16	putative beta-fructofuranosidase	gi|322504205
b202	777	1509.7933	10.9	U	R.TQSGTIGNTAPLHGR.A	88	putative beta-fructofuranosidase	gi|322504205
b202	1076	1763.8364	12.9	U	R.DPTEWWLDPTHPNR.W	71	putative beta-fructofuranosidase	gi|322504205
b202	1107	1798.9222	14.0	U	R.LYIDNGADTTGVAVYAR.N	133	putative beta-fructofuranosidase	gi|322504205
b202	147	1046.5367	6.53	U	K.EQIEQMIR.D	(49)	putative heat shock 70-related protein 1,mitochondrial precursor	gi|68127922
b202	169	1065.5737	4.68	U	R.SKFEGITQR.L	(39)	putative heat shock 70-related protein 1,mitochondrial precursor	gi|68127922
b202	192	1085.5460	4.19	U	K.FFQKDPFR.G + Deamidated (NQ)	(17)	putative heat shock 70-related protein 1,mitochondrial precursor	gi|68127922
b202	292	1199.6792	4.13		K.DAGTIAGLNVIR.V	95	putative heat shock 70-related protein 1,mitochondrial precursor	gi|68127922
b202	454	1348.6486	10.9		R.NNAETQLTTAER.Q + Deamidated (NQ)	(52)	putative heat shock 70-related protein 1,mitochondrial precursor	gi|68127922
b202	521	1402.7406	3.37		K.EINDVVLVGGMTR.M	(104)	putative heat shock 70-related protein 1,mitochondrial precursor	gi|68127922
b202	1083	1880.0459	11.9		R.GVNPDEAVALGAATLGGVLR.G	(182)	putative heat shock 70-related protein 1,mitochondrial precursor	gi|68127922
b202	1105	1911.9192	9.12	U	K.VSNAVVTCPAYFNDAQR.Q + Carbamidomethyl (C)	(93)	putative heat shock 70-related protein 1,mitochondrial precursor	gi|68127922
b202	1284	2389.1565	24.3		R.EMAADNQMMGQFDLVGIPPAPR.G + Deamidated (NQ)	(65)	putative heat shock 70-related protein 1,mitochondrial precursor	gi|68127922
b203	503	1285.6105	17.4		R.FEELCGDLFR.S + Carbamidomethyl (C)	(45)	heat shock protein 70	gi|293057
b203	743	1473.7054	13.4		R.TTPSYVAFTDSER.L	(68)	heat shock protein 70	gi|293057
b203	845	1567.8091	21.7		K.AVVTVPAYFNDSQR.Q + Deamidated (NQ)	(71)	heat shock protein 70	gi|293057
b203	1272	1967.0237	-23.99	U	K.DNRLLGKFDLSGIPPAPR.G + Deamidated (NQ)	(18)	glucose-regulated protein 78	gi|16797868
b203	351	1169.6884	21.2	U	K.DAGAIAGLNVLR.I	83	heat shock protein 70-related protein	gi|134062940
b203	773	1501.7433	17.6		R.TTPSYVAFTETER.L	96	heat shock protein 70-related protein	gi|134062940
b203	876	1600.7942	23.8	U	K.NEQVEIIANDQGNR.T + Deamidated (NQ)	63	heat shock protein 70-related protein	gi|134062940
b203	979	1675.7632	19.4		K.ATAGDTHLGGEDFDNR.L	101	heat shock protein 70-related protein	gi|134062940
b203	1012	1705.8812	13.8		R.IINEPTAAAIAYGMDR.K	55	heat shock protein 70-related protein	gi|134062940
b203	1252	1939.8695	26.3	U	R.ATLDDSEVQSSVCQEDR.Q + Carbamidomethyl (C); Deamidated (NQ)	99	heat shock protein 70-related protein	gi|134062940
b203	145	1046.5197	-9.73	U	K.EQIEQMIR.D	56	putative heat shock 70-related protein 1,mitochondrial precursor	gi|68127922
b203	167	1065.5598	-8.38	U	R.SKFEGITQR.L	(24)	putative heat shock 70-related protein 1,mitochondrial precursor	gi|68127922
b203	290	1199.6641	-8.47		K.DAGTIAGLNVIR.V	(90)	putative heat shock 70-related protein 1,mitochondrial precursor	gi|68127922
b203	516	1402.7260	-7.05		K.EINDVVLVGGMTR.M	(80)	putative heat shock 70-related protein 1,mitochondrial precursor	gi|68127922
b203	1080	1880.0363	6.76		R.GVNPDEAVALGAATLGGVLR.G	(169)	putative heat shock 70-related protein 1,mitochondrial precursor	gi|68127922
b203	1111	1912.9072	11.2	U	K.VSNAVVTCPAYFNDAQR.Q + Carbamidomethyl (C); Deamidated (NQ)	(92)	putative heat shock 70-related protein 1,mitochondrial precursor	gi|68127922
b203	1283	2389.1360	15.7		R.EMAADNQMMGQFDLVGIPPAPR.G + Deamidated (NQ)	(39)	putative heat shock 70-related protein 1,mitochondrial precursor	gi|68127922
b204	501	1285.5979	7.59		R.FEELCGDLFR.S + Carbamidomethyl (C)	(73)	heat shock protein 70	gi|293057
b204	742	1473.7002	9.90		R.TTPSYVAFTDSER.L	(74)	heat shock protein 70	gi|293057
b204	835	1566.8038	8.12		K.AVVTVPAYFNDSQR.Q	(45)	heat shock protein 70	gi|293057
b204	1262	1966.0117	13.5		K.DCHLLGTFDLSGIPPAPR.G + Carbamidomethyl (C)	(136)	heat shock protein 70	gi|293057
b204	1495	2623.3149	27.7		K.SQIFSTYADNQPGVHIQVFEGER.A + Deamidated (NQ)	(63)	heat shock protein 70	gi|293057
b204	656	1402.7480	8.19		R.LVTFFSEEFKR.K	31	putative heat-shock protein hsp70	gi|134063644|
b204	772	1501.7278	7.25		R.TTPSYVAFTETER.L	(45)	heat shock protein 70-related protein	gi|134062940
b204	978	1675.7448	8.43		K.ATAGDTHLGGEDFDNR.L	(49)	heat shock protein 70-related protein	gi|134062940
b204	142	1046.5125	-16.62	U	K.EQIEQMIR.D	(49)	putative heat shock 70-related protein 1,mitochondrial precursor	gi|68127922
b204	160	1065.5496	-17.96	U	R.SKFEGITQR.L	(40)	putative heat shock 70-related protein 1,mitochondrial precursor	gi|68127922
b204	190	1085.5231	-16.93	U	K.FFQKDPFR.G + Deamidated (NQ)	(28)	putative heat shock 70-related protein 1,mitochondrial precursor	gi|68127922
b204	284	1199.6564	-14.89		K.DAGTIAGLNVIR.V	(84)	putative heat shock 70-related protein 1,mitochondrial precursor	gi|68127922
b204	457	1349.6846	49.5		R.NNAETQLTTAER.Q + 2 Deamidated (NQ)	(60)	putative heat shock 70-related protein 1,mitochondrial precursor	gi|68127922
b204	510	1402.7131	-16.25		K.EINDVVLVGGMTR.M	(111)	putative heat shock 70-related protein 1,mitochondrial precursor	gi|68127922
b204	532	1418.6937	-26.17		K.EINDVVLVGGMTR.M + Oxidation (M)	(51)	putative heat shock 70-related protein 1,mitochondrial precursor	gi|68127922
b204	1074	1880.0171	-3.46		R.GVNPDEAVALGAATLGGVLR.G	(176)	putative heat shock 70-related protein 1,mitochondrial precursor	gi|68127922
b204	1106	1912.8882	1.26	U	K.VSNAVVTCPAYFNDAQR.Q + Carbamidomethyl (C); Deamidated (NQ)	113	putative heat shock 70-related protein 1,mitochondrial precursor	gi|68127922
b204	1282	2388.1382	9.94		R.EMAADNQMMGQFDLVGIPPAPR.G	100	putative heat shock 70-related protein 1,mitochondrial precursor	gi|68127922
b205	427	1252.6516	-1.24		K.NSLESIAYSLR.N	56	glucose-regulated protein 78	gi|16797868
b205	728	1460.7629	2.59		K.SDIDEIVLVGGSTR.I	123	glucose-regulated protein 78	gi|16797868
b205	864	1588.8568	1.71		K.KSDIDEIVLVGGSTR.I	72	glucose-regulated protein 78	gi|16797868
b205	964	1664.8519	7.70		K.NAVVTVPAYFNDAQR.Q	94	glucose-regulated protein 78	gi|16797868
b205	364	1183.6506	3.07	U	K.FELSGIPPAPR.G	92	putative glucose-regulated protein 78	gi|134063480
b205	689	1435.7456	1.99		R.ITPSVVAFTDTER.L	111	putative glucose-regulated protein 78	gi|134063480
b205	1424	2352.0999	26.6	U	K.DALAFVDENPNADREDFEGAR.E + Deamidated (NQ	34	putative glucose-regulated protein 78	gi|134063480
b205	143	1046.5148	-14.42	U	K.EQIEQMIR.D	(39)	putative heat shock 70-related protein 1,mitochondrial precursor	gi|68127922
b205	163	1065.5533	-14.49	U	R.SKFEGITQR.L	42	putative heat shock 70-related protein 1,mitochondrial precursor	gi|68127922
b205	287	1199.6603	-11.64		K.DAGTIAGLNVIR.V	(88)	putative heat shock 70-related protein 1,mitochondrial precursor	gi|68127922
b205	452	1348.6263	-5.62		R.NNAETQLTTAER.Q + Deamidated (NQ)	(59)	putative heat shock 70-related protein 1,mitochondrial precursor	gi|68127922
b205	511	1402.7186	-12.33		K.EINDVVLVGGMTR.M	(97)	putative heat shock 70-related protein 1,mitochondrial precursor	gi|68127922
b205	533	1418.6946	-25.54		K.EINDVVLVGGMTR.M + Oxidation (M)	(40)	putative heat shock 70-related protein 1,mitochondrial precursor	gi|68127922
b205	1073	1880.0153	-4.42		R.GVNPDEAVALGAATLGGVLR.G	(113)	putative heat shock 70-related protein 1,mitochondrial precursor	gi|68127922
b205	1108	1912.8912	2.83	U	K.VSNAVVTCPAYFNDAQR.Q + Carbamidomethyl (C); Deamidated (NQ)	(110)	putative heat shock 70-related protein 1,mitochondrial precursor	gi|68127922
b206	127	993.4752	-3.64		K.EHLEYFR.M	(40)	paraflagellar rod protein 1D	gi|27977612
b206	760	1492.7358	8.07	U	R.SGGESAAAQITSGSLR.A + Deamidated (NQ)	(30)	paraflagellar rod protein 1D	gi|134064346
b207	129	993.4857	6.88		K.EHLEYFR.M	(50)	paraflagellar rod protein 1D	gi|27977612
b207	803	1528.8179	14.0		R.SQLDATQLAQVPTR.T + Deamidated (NQ)	(74)	paraflagellar rod protein 1D	gi|27977612
b207	1015	1710.8685	7.71		K.LLELTVYNCDLAMR.C + Carbamidomethyl (C)	(61)	paraflagellar rod protein 1D	gi|27977612
b207	1539	2788.3486	27.1		K.TACLENEELVQELHISDWSETQR.Q + Carbamidomethyl (C); Deamidated (NQ)	(70)	paraflagellar rod protein 1D	gi|27977612
b207	759	1491.7590	12.9	U	R.SGGESAAAQITSGSLR.A	79	paraflagellar rod protein 1D	gi|134064346
b207	1055	1754.9473	16.5		R.RVENAQFLEIAAQHK.K + Deamidated (NQ)	(44)	paraflagellar rod protein 1D	gi|134064346
b208	1081	1880.0397	8.57		R.GVNPDEAVALGAATLGGVLR.G	(151)	putative heat shock 70-related protein 1,mitochondrial precursor	gi|68127922
b208	1110	1912.9069	11.0	U	K.VSNAVVTCPAYFNDAQR.Q + Carbamidomethyl (C); Deamidated (NQ)	(74)	putative heat shock 70-related protein 1,mitochondrial precursor	gi|68127922
b224	693	1437.7408	34.7		K.DSFVAAWQWATR.E	(61)	elongation factor 2	gi|68129663
b224	1059	1756.9301	22.6		R.AYLPVAESFGFTADLR.A	(84)	elongation factor 2	gi|68129663
b4	350	1169.6652	29.0	U	K.FDLSGIPPAPR.G	(72)	glucose-regulated protein 78	gi|16797868
b4	662	1405.7694	26.5	U	R.ITPSVVAFTDAER.L	60	glucose-regulated protein 78	gi|16797868
b4	729	1460.8032	30.2		K.SDIDEIVLVGGSTR.I	(85)	glucose-regulated protein 78	gi|16797868
b4	968	1664.8878	29.3		K.NAVVTVPAYFNDAQR.Q	(79)	glucose-regulated protein 78	gi|16797868
B5	1062	1758.9728	29.6	U	R.WVGGVELEMIAIATGGR.I	62	putative chaperonin containing t-complex protein	gi|134064799
B5	1460	2411.3564	31.0	U	R.AFADALESIPINLALNSGLDPIR.A + Deamidated (NQ)	60	putative chaperonin containing t-complex protein	gi|134064799
b5	79	993.4766	-2.23		K.EHLEYFR.M	(55)	paraflagellar rod protein 1	gi|51704749
b5	86	1001.5330	-4.41		K.TNQDLAALR.L	(50)	paraflagellar rod protein 1	gi|51704749
b5	658	1527.8165	2.59		R.SQLDATQLAQVPTR.T	(71)	paraflagellar rod protein 1	gi|51704749
b5	759	1597.8209	-7.73		R.VENAQFLEIAAQHK.K	69	paraflagellar rod protein 1	gi|51704749
b5	820	1645.8284	6.30	U	R.QLQNLGTDRFDEVK.R + Gln->pyro-Glu (N-term Q)	(63)	paraflagellar rod protein 1	gi|51704749
b5	846	1662.8604	9.52	U	R.QLQNLGTDRFDEVK.R	(52)	paraflagellar rod protein 1	gi|51704749
b5	900	1710.8666	6.60		K.LLELTVYNCDLAMR.C + Carbamidomethyl (C)	89	paraflagellar rod protein 1	gi|51704749
b5	917	1726.8485	-1.00		K.LLELTVYNCDLAMR.C + Carbamidomethyl (C); Oxidation (M)	(22)	paraflagellar rod protein 1	gi|51704749
b5	941	1753.9446	5.85		R.RVENAQFLEIAAQHK.K	(75)	paraflagellar rod protein 1	gi|51704749
b7	108	1023.4412	-7.60		K.EDAANNYAR.G	52	alpha tubulin	gi|606648
b7	135	1043.5609	-11.73		K.EIVDLALDR.I	(57)	alpha tubulin	gi|606648
b7	381	1283.4983	-4.41		K.YMSCCLMYR.G + 2 Carbamidomethyl (C)	(48)	alpha tubulin	gi|606648
b7	405	1299.4838	-11.60		K.YMSCCLMYR.G + 2 Carbamidomethyl (C); Oxidation (M)	(18)	alpha tubulin	gi|606648
b7	563	1443.8525	-0.31		R.LIGQVVSSLTASLR.F	(115)	alpha tubulin	gi|606648
b7	857	1663.8408	0.60		R.SLDIERPSYTNVNR.L	69	alpha tubulin	gi|606648
b7	954	1760.9540	-2.35		R.IHFVLTSYAPVVSAEK.A	126	alpha tubulin	gi|606648
b7	1002	1804.9221	3.95	U	R.CIFLDLEPTVVDEVR.T + Carbamidomethyl (C)	(118)	alpha tubulin	gi|606648
b7	1292	2409.2424	14.1		R.FDGALNVDLTEFQTNLVPYPR.I	203	alpha tubulin	gi|606648
B8	806	1532.8525	43.7	U	R.LQVHQEYLEAFR.R	98	paraflagellar rod protein 2C	gi|134060772
B8	982	1678.9561	43.4	U	K.LLELSVYNCDLALR.C + Carbamidomethyl (C)	111	paraflagellar rod protein 2C	gi|134060772
B9	234	1072.5171	27.1		K.YQCVEFAR.R + Carbamidomethyl (C)	28	putative trypanothione synthetase	gi|322493004
B9	392	1212.6454	30.7		K.LCILFDEFR.F + Carbamidomethyl (C)	71	putative trypanothione synthetase	gi|322493004
B9	685	1432.8097	21.1	U	K.SVITGVDSPFAAIR.I	48	putative trypanothione synthetase	gi|322493004
B9	719	1446.7865	19.2	U	R.DAATAESFAVLPVR.N	80	putative trypanothione synthetase	gi|322493004
B9	1080	1779.8982	30.0		K.VVSYYESNHEFHLR.C	70	putative trypanothione synthetase	gi|322493004
B9	1442	2407.2012	37.0	U	R.VGSNVTITSGDGAVHAESGGNYGTR.N + Deamidated (NQ)	98	putative trypanothione synthetase	gi|322493004
B9	1564	3060.6680	44.2	U	R.ASVSFNRPGHIPFGAVQGYAPGGIPAYSNK.H + Deamidated (NQ)	29	putative trypanothione synthetase	gi|322493004
b10	645	1385.7762	21.6		K.VFALDLFEYIR.S	87	metallo-peptidase, Clan MA(E), Family M3	gi|322492700
b10	1054	1754.9399	24.6	U	K.SGCMLGYIILDLFPR.E + Carbamidomethyl (C)	112	metallo-peptidase, Clan MA(E), Family M3	gi|322492700
b10	1078	1770.9252	18.9	U	K.SGCMLGYIILDLFPR.E + Carbamidomethyl (C); Oxidation (M)	(20)	metallo-peptidase, Clan MA(E), Family M3	gi|322492700
b10	1132	1811.9279	25.9	U	R.DSLNTTQLFYDLEPR.V	137	metallo-peptidase, Clan MA(E), Family M3	gi|322492700
b10	1217	1898.9502	19.6		R.VVELETFSIDNFESNR.Q	(88)	metallo-peptidase, Clan MA(E), Family M3	gi|322492700
b10	1403	2272.2700	25.3		R.HQLAVLLGYPSFAHLYISDK.M	96	metallo-peptidase, Clan MA(E), Family M3	gi|322492700
b10	1463	2425.3337	32.4		R.QLQFATYSLQIFGLPFSTQPR.D + Gln->pyro-Glu (N-term Q)	(100)	metallo-peptidase, Clan MA(E), Family M3	gi|322492700
b10	1468	2442.3469	26.7		R.QLQFATYSLQIFGLPFSTQPR.D	144	metallo-peptidase, Clan MA(E), Family M3	gi|322492700
b10	1176	1839.9539	42.4	U	R.DNLNTTQLFYDLEPR.V + Deamidated (NQ)	28	metallo-peptidase, Clan MA(E), Family M3	gi|134070535
b11	1209	1880.0891	34.9		R.GVNPDEAVALGAATLGGVLR.G	(161)	putative heat shock 70-related protein 1,mitochondrial precursor	gi|68127922
b11	1430	2370.4661	43.0		K.GLVLLDVTPLSLGIETLGGVFTR.M	189	putative heat shock 70-related protein 1,mitochondrial precursor	gi|68127922
b225	1187	1860.9618	26.4	U	R.GIYSYGFEKPSSIQQR.A + Deamidated (NQ)	65	Sequence 96 from patent US 6500437	gi|29699212
b225	133	1043.5514	-20.85		K.EIVDLALDR.I	72	alpha tubulin	gi|606648
b225	380	1283.4830	-16.34		K.YMSCCLMYR.G + 2 Carbamidomethyl (C)	58	alpha tubulin	gi|606648
b225	561	1443.8369	-11.12		R.LIGQVVSSLTASLR.F	(124)	alpha tubulin	gi|606648
b225	851	1663.8239	-9.56		R.SLDIERPSYTNVNR.L	(54)	alpha tubulin	gi|606648
b225	953	1760.9335	-14.00		R.IHFVLTSYAPVVSAEK.A	(126)	alpha tubulin	gi|606648
b225	999	1804.9082	-3.76	U	R.CIFLDLEPTVVDEVR.T + Carbamidomethyl (C)	(135)	alpha tubulin	gi|606648
b225	1017	1823.9089	-2.92		R.AVCMIANSTAIAEVFAR.I + Carbamidomethyl (C)	(107)	alpha tubulin	gi|606648
b225	1291	2409.2310	9.34		R.FDGALNVDLTEFQTNLVPYPR.I	(191)	alpha tubulin	gi|606648
b13	1201	1880.0645	21.8		R.GVNPDEAVALGAATLGGVLR.G	(173)	putative heat shock 70-related protein 1,mitochondrial precursor	gi|68127922
b13	1428	2370.4258	26.0		K.GLVLLDVTPLSLGIETLGGVFTR.M	(179)	putative heat shock 70-related protein 1,mitochondrial precursor	gi|68127922
b13	1556	2899.4324	36.4		K.ATNGDTHLGGEDFDLALSDYILEEFR.K + Deamidated (NQ)	169	putative heat shock 70-related protein 1,mitochondrial precursor	gi|68127922
b14	1202	1880.0664	22.8		R.GVNPDEAVALGAATLGGVLR.G	(159)	putative heat shock 70-related protein 1,mitochondrial precursor	gi|68127922
b14	1429	2370.4297	27.6		K.GLVLLDVTPLSLGIETLGGVFTR.M	(147)	putative heat shock 70-related protein 1,mitochondrial precursor	gi|68127922
b14	557	1443.8141	-26.93		R.LIGQVVSSLTASLR.F	(64)	alpha tubulin	gi|606648
b14	995	1804.8757	-21.77	U	R.CIFLDLEPTVVDEVR.T + Carbamidomethyl (C)	(88)	alpha tubulin	gi|606648
b14	1287	2409.1965	-4.99		R.FDGALNVDLTEFQTNLVPYPR.I	(122)	alpha tubulin	gi|606648
b15	1207	1880.0826	31.4		R.GVNPDEAVALGAATLGGVLR.G	200	putative heat shock 70-related protein 1,mitochondrial precursor	gi|68127922
b16	1199	1880.0582	18.4		R.GVNPDEAVALGAATLGGVLR.G	(178)	putative heat shock 70-related protein 1,mitochondrial precursor	gi|68127922
b16	1427	2370.4202	23.6		K.GLVLLDVTPLSLGIETLGGVFTR.M	(117)	putative heat shock 70-related protein 1,mitochondrial precursor	gi|68127922
b16	131	1043.5303	-41.08		K.EIVDLALDR.I	(71)	alpha tubulin	gi|606648
b16	556	1443.8042	-33.79		R.LIGQVVSSLTASLR.F	127	alpha tubulin	gi|606648
b16	847	1663.7914	-29.10		R.SLDIERPSYTNVNR.L	(67)	alpha tubulin	gi|606648
b16	994	1804.8702	-24.82	U	R.CIFLDLEPTVVDEVR.T + Carbamidomethyl (C)	138	alpha tubulin	gi|606648
b16	1270	2348.0967	-7.92		R.QLFNPEQLVSGKEDAANNYAR.G + Deamidated (NQ); Gln->pyro-Glu (N-term Q)	116	alpha tubulin	gi|606648
b16	1275	2365.1216	-8.56		R.QLFNPEQLVSGKEDAANNYAR.G + Deamidated (NQ)	(113)	alpha tubulin	gi|606648
b16	1286	2409.1809	-11.46		R.FDGALNVDLTEFQTNLVPYPR.I	(145)	alpha tubulin	gi|606648
B17	514	1288.7471	7.69	U	K.EHGGTLPLPVIR.N	30	UTP-glucose-1-phosphate uridylyltransferase 2,putative	gi|322490347
B17	524	1310.6836	18.4	U	K.KIDFLMEVCR.R + Carbamidomethyl (C)	63	UTP-glucose-1-phosphate uridylyltransferase 2,putative	gi|322490347
B17	827	1558.8142	21.9	U	K.YAFFNTNNLWIR.L	64	UTP-glucose-1-phosphate uridylyltransferase 2,putative	gi|322490347
B17	1018	1714.9569	23.7		K.TFLDFTALQVQYLR.Q	123	UTP-glucose-1-phosphate uridylyltransferase 2,putative	gi|322490347
b226	202	1044.4851	27.2		K.FDNLYGCR.E + Carbamidomethyl (C)	(26)	adenosylhomocysteinase	gi|284794943
b226	439	1259.6083	19.5		K.SKFDNLYGCR.E + Carbamidomethyl (C)	(62)	adenosylhomocysteinase	gi|284794943
b226	1411	2307.1199	30.4		K.QAEYINCPVDGPFKPDHYR.Y + Carbamidomethyl (C); Deamidated (NQ)	65	adenosylhomocysteinase	gi|284794943
b226	134	1043.5522	-20.08		K.EIVDLALDR.I	(41)	alpha tubulin	gi|606648
b226	558	1443.8285	-16.94		R.LIGQVVSSLTASLR.F	(100)	alpha tubulin	gi|606648
b226	848	1663.8066	-19.96		R.SLDIERPSYTNVNR.L	(43)	alpha tubulin	gi|606648
b225	952	1760.9211	-21.05		R.IHFVLTSYAPVVSAEK.A	(96)	alpha tubulin	gi|606648
b226	998	1804.8950	-11.07	U	R.CIFLDLEPTVVDEVR.T + Carbamidomethyl (C)	(104)	alpha tubulin	gi|606648
b226	1289	2409.2117	1.33		R.FDGALNVDLTEFQTNLVPYPR.I	(156)	alpha tubulin	gi|606648
b 227	787	1515.7863	24.5		K.IWHHTFYNELR.V	(83)	actin	gi|28627572
b227	1042	1743.9231	28.5		R.ELYGNIVLSGGSTMFR.N	144	actin	gi|28627572
b227	1064	1759.9133	25.6		R.ELYGNIVLSGGSTMFR.N + Oxidation (M)	(26)	actin	gi|28627572
b227	1562	3038.6868	42.3		R.TTGIVLDAGDGVTHTVPIYEGYSLPHAVR.R	226	actin	gi|28627572
b227	559	1443.8322	-14.38		R.LIGQVVSSLTASLR.F	(123)	alpha tubulin	gi|606648
b227	849	1663.8083	-18.94		R.SLDIERPSYTNVNR.L	(44)	alpha tubulin	gi|606648
b227	996	1804.8932	-12.07	U	R.CIFLDLEPTVVDEVR.T + Carbamidomethyl (C)	(106)	alpha tubulin	gi|606648
b227	1288	2409.2092	0.29		R.FDGALNVDLTEFQTNLVPYPR.I	(158)	alpha tubulin	gi|606648
b228	789	1515.8009	34.2		K.IWHHTFYNELR.V	(72)	actin	gi|28627572
b228	1043	1743.9321	33.7		R.ELYGNIVLSGGSTMFR.N	(47)	actin	gi|28627572
b18	1213	1892.0238	17.2		R.DVEGQNVLLFIDNIFR.F	162	putative ATPase beta subunit	gi|68126939
b18	1302	2022.0601	22.9		R.DEPLTLEIVQHLDANTGR.C + Deamidated (NQ)	(50)	putative ATPase beta subunit	gi|68126939
b18	1404	2273.2104	27.4		R.IPAAVGYQPTLAEDLGMLQER.I + Deamidated (NQ)	(70)	putative ATPase beta subunit	gi|68126939
b18	1520	2698.4915	32.7		K.ELQDIIAVLGIDELSEEDKVVVDR.A + Deamidated (NQ)	124	putative ATPase beta subunit	gi|68126939
b28	900	1629.8813	22.7		K.AQIVGDDLTVTNVER.V	(126)	enolase	gi|134068394
b28	1011	1705.8112	29.6		K.LCMENGWSVMVSHR.S + Carbamidomethyl (C)	87	enolase	gi|134068394
b28	1026	1722.7864	27.2		K.LCMENGWSVMVSHR.S + Carbamidomethyl (C); Deamidated (NQ); Oxidation (M)	(27)	enolase	gi|134068394
b28	1277	1979.8586	33.1		K.FAICMDCAASEAYDAER.K + 2 Carbamidomethyl (C)	(136)	enolase	gi|134068394
b28	1322	2039.0382	32.7		K.NPEPTYVSAAELQATYER.W	149	enolase	gi|134068394
b28	850	1663.8209	-11.36		R.SLDIERPSYTNVNR.L	(50)	alpha tubulin	gi|606648
b28	1000	1804.9160	0.57	U	R.CIFLDLEPTVVDEVR.T + Carbamidomethyl (C)	(100)	alpha tubulin	gi|606648
b29	416	1242.5697	39.4	U	R.ESGGFGWEMSR.E	(73)	trypanothione reductase	gi|104745490
b29	1435	2389.2180	54.5	U	K.HVHFNDGTEADYDQVMLAIGR.V + Deamidated (NQ)	(91)	trypanothione reductase	gi|104745490
b29	1478	2490.3936	58.3	U	R.TLCVGGGYIAVEFAGIFNGYKPR.G + Carbamidomethyl (C); Deamidated (NQ)	40	trypanothione reductase	gi|104745490
b29	853	1663.8247	-9.08		R.SLDIERPSYTNVNR.L	(53)	alpha tubulin	gi|606648
b29	1001	1804.9187	2.06	U	R.CIFLDLEPTVVDEVR.T + Carbamidomethyl (C)	(94)	alpha tubulin	gi|606648
b30	692	1437.7283	26.0		K.DSFVAAWQWATR.E	96	elongation factor 2	gi|68129663
b30	1060	1756.9403	28.4		R.AYLPVAESFGFTADLR.A	119	elongation factor 2	gi|68129663
b30	1281	1984.1173	28.4		R.GVIIGEENRPGTPIYNVR.A	64	elongation factor 2	gi|68129663
b30	1025	1721.8618	28.4	U	R.LLADNYEWDVQEAR.K	101	elongation factor 2	gi|322490597
b31	710	1443.8918	26.9		R.LIGQVVSSLTASLR.F	(64)	alpha tubulin	gi|322489468
b31	951	1663.8796	23.9		R.SLDIERPSYTNVNR.L	(24)	alpha tubulin	gi|322489468
b31	1124	1804.9688	29.8	U	R.CIFLDLEPTVVDEVR.T + Carbamidomethyl (C)	(82)	alpha tubulin	gi|322489468
b31	1449	2409.2920	34.7		R.FDGALNVDLTEFQTNLVPYPR.I	(136)	alpha tubulin	gi|322489468
b31	691	1435.8639	25.9		K.GNTEGLVLPAVIPR.F	90	putative guanine deaminase	gi|322488697
b31	980	1676.9180	32.1		M.PVQAFLGTVFETPDR.H	97	putative guanine deaminase	gi|322488697
b31	1061	1758.8363	30.6	U	R.VAMDLVDQCPEYYR.D + Carbamidomethyl (C)	70	putative guanine deaminase	gi|322488697
b31	1244	1925.0206	39.9	U	K.SLDAWLQQYSFPLEAR.Y + Deamidated (NQ)	81	putative guanine deaminase	gi|322488697
b31	1338	2058.1467	34.0	U	K.ILYNAAPHNILQTYVNGR.L + Deamidated (NQ)	86	putative guanine deaminase	gi|322488697
b31	1348	2077.0549	34.5	U	R.DASPEESVAQSEAFVQQVR.A	135	putative guanine deaminase	gi|322488697
b31	1356	2106.0742	30.6	U	R.DASPQESVAQSETFVQQVR.A	42	putative guanine deaminase	gi|134063759
b31	854	1663.8264	-8.06		R.SLDIERPSYTNVNR.L	(51)	alpha tubulin	gi|606648
b32	1343	2067.1243	35.7	U	R.GGADDGYALFAAVTAIASLQR.H	(171)	peptidase m20/m25/m40 family-like protein, partial	gi|322493954
B32	1465	2428.4177	45.1	U	K.APVLSVTQIVGGTGAYNVIPDTVR.M + Deamidated (NQ)	136	putative N-acyl-L-amino acid amidohydrolase	gi|68126379
b33	285	1113.6323	20.8	U	K.GFPTLYLFR.N	73	52 kDa PDI	gi|116293933
b33	636	1379.7037	21.3	U	K.FPAFVVDYEHR.H	97	52 kDa PDI	gi|116293933
b33	1358	2110.1541	29.1		R.SQVLLTYIDGDQYRPVSR.Q	74	52 kDa PDI	gi|116293933
b33	1532	2743.4976	44.1	U	K.FDVSGFPTIYFIPAGKPPVAYEGDR.T	183	52 kDa PDI	gi|116293933
b33	1554	2876.4731	48.8	U	R.SQMNFVLVTDATISPDDGMESVTVYR.Q + Deamidated (NQ)	169	52 kDa PDI	gi|116293933
b34	1216	1892.0607	36.7		R.DVEGQNVLLFIDNIFR.F	(141)	putative ATPase beta subunit	gi|68126939
b34	1405	2273.2537	46.4		R.IPAAVGYQPTLAEDLGMLQER.I + Deamidated (NQ)	(102)	putative ATPase beta subunit	gi|68126939
b35	505	1285.6276	30.7		R.FEELCGDLFR.S + Carbamidomethyl (C)	(59)	heat shock protein 70	gi|293057
b35	1267	1966.0576	36.9		K.DCHLLGTFDLSGIPPAPR.G + Carbamidomethyl (C)	(159)	heat shock protein 70	gi|293057
b35	1496	2623.3696	48.5		K.SQIFSTYADNQPGVHIQVFEGER.A + Deamidated (NQ)	(141)	heat shock protein 70	gi|293057
b35	594	1348.7151	37.6		K.HFSVEGQLEFR.A	(30)	Heat shock protein 83	gi|123665
b36	509	1285.6488	47.2		R.FEELCGDLFR.S + Carbamidomethyl (C)	(66)	heat shock protein 70	gi|293057
b36	1271	1966.0895	53.1		K.DCHLLGTFDLSGIPPAPR.G + Carbamidomethyl (C)	(175)	heat shock protein 70	gi|293057
b36	1497	2623.4331	72.8		K.SQIFSTYADNQPGVHIQVFEGER.A + Deamidated (NQ)	(108)	heat shock protein 70	gi|293057
b37	504	1285.6250	28.7		R.FEELCGDLFR.S + Carbamidomethyl (C)	(61)	heat shock protein 70	gi|293057
b37	1264	1966.0463	31.1		K.DCHLLGTFDLSGIPPAPR.G + Carbamidomethyl (C)	(149)	heat shock protein 70	gi|293057
b37	1493	2622.3777	45.5		K.SQIFSTYADNQPGVHIQVFEGER.A	(140)	heat shock protein 70	gi|293057
b38	506	1285.6285	31.4		R.FEELCGDLFR.S + Carbamidomethyl (C)	(74)	heat shock protein 70	gi|293057
b38	544	1325.7551	28.6		R.SVHDVVLVGGSTR.I	(56)	heat shock protein 70	gi|293057
b38	782	1512.7739	31.4		R.ARFEELCGDLFR.S + Carbamidomethyl (C)	51	heat shock protein 70	gi|293057
b38	1268	1966.0581	37.1		K.DCHLLGTFDLSGIPPAPR.G + Carbamidomethyl (C)	(152)	heat shock protein 70	gi|293057
b38	1494	2622.3870	49.1		K.SQIFSTYADNQPGVHIQVFEGER.A	(174)	heat shock protein 70	gi|293057
b38	592	1348.7048	30.0		K.HFSVEGQLEFR.A	(77)	Heat shock protein 83	gi|123665
b39	507	1285.6333	35.1		R.FEELCGDLFR.S + Carbamidomethyl (C)	77	heat shock protein 70	gi|293057
b39	545	1325.7596	32.0		R.SVHDVVLVGGSTR.I	(68)	heat shock protein 70	gi|293057
b39	781	1512.7706	29.3		R.ARFEELCGDLFR.S + Carbamidomethyl (C)	(38)	heat shock protein 70	gi|293057
b39	1269	1966.0612	38.7		K.DCHLLGTFDLSGIPPAPR.G + Carbamidomethyl (C)	(154)	heat shock protein 70	gi|293057
b39	1492	2622.3762	45.0		K.SQIFSTYADNQPGVHIQVFEGER.A	178	heat shock protein 70	gi|293057
b39	1534	2752.4634	51.7		K.KSQIFSTYADNQPGVHIQVFEGER.A + 2 Deamidated (NQ)	51	heat shock protein 70	gi|293057
b40	593	1348.7076	32.0		K.HFSVEGQLEFR.A	85	Heat shock protein 83	gi|123665
b41	508	1285.6338	35.5		R.FEELCGDLFR.S + Carbamidomethyl (C)	(43)	heat shock protein 70	gi|293057
b41	1266	1966.0521	34.1		K.DCHLLGTFDLSGIPPAPR.G + Carbamidomethyl (C)	(150)	heat shock protein 70	gi|293057
b21	432	1327.6213	-4.82	U	R.INVYFDESAGGR.Y	(76)	beta tubulin	gi|68128896
b21	470	1357.6355	-2.04	U	R.INVYFDESTGGR.Y	(70)	beta-tubulin	gi|13569565
b22	1355	2104.2380	39.5		K.IPLFSGAGLPHNEIAAQIVR.Q + Deamidated (NQ)	(36)	putative vacuolar ATP synthase subunit b	gi|134063609
b22	230	1125.6603	-15.64		K.LAVNLVPFPR.L	(56)	beta tubulin	gi|68128896
b22	246	1146.5720	-15.88		R.FPGQLNSDLR.K	(78)	beta tubulin	gi|68128896
b22	346	1253.7531	-15.76		R.KLAVNLVPFPR.L	(37)	beta tubulin	gi|68128896
b22	373	1274.6594	-20.22		R.FPGQLNSDLRK.L	(39)	beta tubulin	gi|68128896
b22	431	1327.6163	-8.59	U	R.INVYFDESAGGR.Y	(105)	beta tubulin	gi|68128896
b22	493	1378.7069	-11.06		R.IMMTFSVIPSPR.V	89	beta tubulin	gi|68128896
b22	802	1633.7775	-9.13		R.AVLMDLEPGTMDSVR.A	(117)	beta tubulin	gi|68128896
b22	1169	2033.9589	-0.39		K.GHYTEGAELIDSVLDVCR.K + Carbamidomethyl (C)	(173)	beta tubulin	gi|68128896
b22	1387	2812.4153	20.0		R.AGPYGQLFRPDNFIFGQSGAGNNWAK.G	107	beta tubulin	gi|68128896
b22	469	1357.6263	-8.83	U	R.INVYFDESTGGR.Y	(86)	beta-tubulin	gi|13569565
b24	212	1052.5415	21.1	U	R.GGIVDLCYR.G + Carbamidomethyl (C)	38	trypanothione reductase	gi|104745490
b24	415	1242.5471	21.2	U	R.ESGGFGWEMSR.E	104	trypanothione reductase	gi|104745490
b24	436	1258.5317	12.7	U	R.ESGGFGWEMSR.E + Oxidation (M)	(28)	trypanothione reductase	gi|104745490
b24	771	1498.7694	20.1	U	K.LMVTGAQYMDTLR.E	60	trypanothione reductase	gi|104745490
b24	918	1642.8127	23.5	U	K.TSMDNIYAIGDVTSR.V	73	trypanothione reductase	gi|104745490
b24	1434	2388.1809	32.3	U	K.HVHFNDGTEADYDQVMLAIGR.V	162	trypanothione reductase	gi|104745490
b24	1479	2501.2400	34.1		K.ISDFHNTIGVHPTSAEELCSMR.A + Carbamidomethyl (C)	81	trypanothione reductase	gi|104745490
b26	1058	1756.9265	20.5		R.AYLPVAESFGFTADLR.A	(86)	elongation factor 2	gi|68129663
b42	393	1217.5773	6.16		K.IWHFDTDAGR.L	83	metallo-peptidase, Clan MA(E), Family M32	gi|322494758
b42	1135	1812.9617	16.8	U	R.IDADEVCYPLHVILR.Y + Carbamidomethyl (C)	126	metallo-peptidase, Clan MA(E), Family M32	gi|322494758
b42	1305	2026.9858	26.2		R.LPEFFEAQPAFSQDNMR.K	128	metallo-peptidase, Clan MA(E), Family M32	gi|322494758
b42	1330	2042.9708	21.1		R.LPEFFEAQPAFSQDNMR.K + Oxidation (M)	(48)	metallo-peptidase, Clan MA(E), Family M32	gi|322494758
b42	1543	2795.5076	55.6	U	R.LTTNYIDDTFVQSLYGVIHESGHGK.Y + Deamidated (NQ)	167	metallo-peptidase, Clan MA(E), Family M32	gi|322494758
b42	1567	3279.8298	60.3		R.SLGLHESQSLFAEFQIGHATPFIDYLTTR.L + Deamidated (NQ)	123	metallo-peptidase, Clan MA(E), Family M32	gi|322494758
b42	1177	1840.9950	17.6	U	R.IEADELCYPLHVILR.C + Carbamidomethyl (C)	43	carboxypeptidase, putative [Trypanosoma brucei brucei strain 927/4 GUTat10.1]	gi|70833719
B51	1569	3408.9219	61.1	U	R.LVALDVVECNPLLAATESHVNDTISVGCAIAR.C + 2 Carbamidomethyl (C); Deamidated (NQ)	158	arginase	gi|37964189
B52	847	1569.8662	48.1	U	K.YIFSQSLQEAEVR.V	98	conserved hypothetical protein	gi|322489647
b53	1270	1966.0692	42.8		K.DCHLLGTFDLSGIPPAPR.G + Carbamidomethyl (C)	(162)	heat shock protein 70	gi|293057
b53	1028	1723.9583	38.8		K.QPPLRPWAEGLDPHK.A + Gln->pyro-Glu (N-term Q)	81	peptidase m20/m25/m40 family-like protein, partial	gi|322493954
b53	1037	1740.9829	37.3		K.QPPLRPWAEGLDPHK.A	(47)	peptidase m20/m25/m40 family-like protein, partial	gi|322493954
b53	1344	2067.1440	45.2	U	R.GGADDGYALFAAVTAIASLQR.H	179	peptidase m20/m25/m40 family-like protein, partial	gi|322493954
B53	1474	2473.2549	44.9	U	R.VVITIEAGEESGSPDLDYYMER.C	129	peptidase m20/m25/m40 family-like protein	gi|68128246
B53	846	1569.8511	38.5	U	K.YIFSQSLQEAEVR.V	(96)	conserved hypothetical protein	gi|322489647
b54	495	1280.6117	13.9	U	K.VIAPYSCEDAR.G + Carbamidomethyl (C)	45	putative pyruvate dehydrogenase E1 beta subunit	gi|322492470
b54	753	1482.8561	19.3	U	K.LAAEGVQAEVINLR.S	(93)	putative pyruvate dehydrogenase E1 beta subunit	gi|322492470
b55	712	1443.9045	35.7		R.LIGQVVSSLTASLR.F	(82)	alpha tubulin	gi|322489468
b55	1452	2409.3242	48.0		R.FDGALNVDLTEFQTNLVPYPR.I	(134)	alpha tubulin	gi|322489468
b55	301	1125.7136	31.8		K.LAVNLVPFPR.L	(28)	beta tubulin	gi|68128896
b55	330	1146.6292	34.1		R.FPGQLNSDLR.K	(46)	beta tubulin	gi|68128896
b55	566	1327.6776	37.6		R.INVYFDESAGGR.Y	(89)	beta tubulin	gi|68128896
b55	1551	2813.5007	56.1		R.AGPYGQLFRPDNFIFGQSGAGNNWAK.G + Deamidated (NQ)	(19)	beta tubulin	gi|68128896
b56	873	1598.7894	13.9		R.TIQFVDWCPTGFK.C + Carbamidomethyl (C)	67	alpha tubulin	gi|322489468
b56	953	1663.8799	24.1		R.SLDIERPSYTNVNR.L	(29)	alpha tubulin	gi|322489468
b56	1149	1823.9760	33.9		R.AVCMIANSTAIAEVFAR.I + Carbamidomethyl (C)	(110)	alpha tubulin	gi|322489468
b56	1421	2330.1138	41.0		R.AFVHWYVGEGMEEGEFSEAR.E	154	alpha tubulin	gi|322489468
b56	1450	2409.3040	39.7		R.FDGALNVDLTEFQTNLVPYPR.I	(162)	alpha tubulin	gi|322489468
b56	563	1327.6692	31.3		R.INVYFDESAGGR.Y	(53)	beta tubulin	gi|68128896
B57	1077	1766.9896	26.1	U	R.LVVFTQGSQPTVYATR.S	115	putative adenosine kinase	gi|322493484
B57	1179	1842.9670	27.7	U	K.TVPYFDVIFGNEIEAK.A + Deamidated (NQ)	19	putative adenosine kinase	gi|322493484
B57	1239	1917.0247	31.3	U	R.SLVANLSAANFLSADHMR.S	135	putative adenosine kinase	gi|322493484
B57	1248	1932.9991	20.4	U	R.SLVANLSAANFLSADHMR.S + Oxidation (M)	(27)	putative adenosine kinase	gi|322493484
b58	713	1443.9078	38.0		R.LIGQVVSSLTASLR.F	124	alpha tubulin	gi|322489468
b58	1126	1804.9830	37.7	U	R.CIFLDLEPTVVDEVR.T + Carbamidomethyl (C)	(137)	alpha tubulin	gi|322489468
b58	1453	2409.3279	49.6		R.FDGALNVDLTEFQTNLVPYPR.I	(180)	alpha tubulin	gi|322489468
b57	564	1327.6702	32.0		R.INVYFDESAGGR.Y	(68)	beta tubulin	gi|68128896
b59	708	1443.8835	21.2		R.LIGQVVSSLTASLR.F	(122)	alpha tubulin	gi|322489468
b59	947	1663.8716	19.1		R.SLDIERPSYTNVNR.L	(28)	alpha tubulin	gi|322489468
b59	1075	1760.9834	14.4		R.IHFVLTSYAPVVSAEK.A	(86)	alpha tubulin	gi|322489468
b59	1120	1804.9558	22.6	U	R.CIFLDLEPTVVDEVR.T + Carbamidomethyl (C)	(123)	alpha tubulin	gi|322489468
b59	1448	2409.2837	31.2		R.FDGALNVDLTEFQTNLVPYPR.I	(168)	alpha tubulin	gi|322489468
b59	1326	2042.1410	26.2	U	K.AVASADAAAQSAEKLQLQLR.D + Deamidated (NQ)	40	conserved hypothetical protein	gi|134063939
b60	186	1041.6211	46.5		R.YLTASALFR.G	(65)	beta tubulin	gi|68128896
b60	303	1125.7278	44.4		K.LAVNLVPFPR.L	(56)	beta tubulin	gi|68128896
b60	332	1146.6350	39.1		R.FPGQLNSDLR.K	(72)	beta tubulin	gi|68128896
b60	568	1327.6855	43.6		R.INVYFDESAGGR.Y	(92)	beta tubulin	gi|68128896
b60	936	1654.8994	46.0		R.LHFFMMGFAPLTSR.G	(81)	beta tubulin	gi|68128896
b60	1318	2034.0607	49.7		K.GHYTEGAELIDSVLDVCR.K + Carbamidomethyl (C)	(167)	beta tubulin	gi|68128896
b60	1549	2812.5222	58.0		R.AGPYGQLFRPDNFIFGQSGAGNNWAK.G	(81)	beta tubulin	gi|68128896
b60	248	1077.6141	42.1		M.VNFTVDQVR.E	(65)	elongation factor 2	gi|68129663
b60	257	1085.7308	44.1		R.IRPVVFINK.V	(45)	elongation factor 2	gi|68129663
b60	390	1212.6082	32.8		R.LWGDNFFDAK.N	76	elongation factor 2	gi|68129663
b60	1170	1836.0601	51.8		K.GTVAIGSGLQAWAFSLTR.F + Deamidated (NQ)	48	elongation factor 2	gi|68129663
b60	1486	2616.4802	57.3		R.DFLINLIDSPGHVDFSSEVTAALR.V	140	elongation factor 2	gi|68129663
b43	785	1515.7745	16.7		K.IWHHTFYNELR.V	(71)	actin	gi|28627572
b61	419	1246.6440	30.3	U	K.DLEQLEAWSR.Q	80	cytochrome c oxidase subunit IV	gi|322489399
b61	734	1465.7644	31.5		R.WNLNTELHPADR.A	59	cytochrome c oxidase subunit IV	gi|322489399
b61	1046	1746.8694	26.3		R.WYGHALELDTHNYK.F	101	cytochrome c oxidase subunit IV	gi|322489399
b61	1419	2317.1848	41.6	U	K.YHIVYFDDFQTVAANDATAR.K	191	cytochrome c oxidase subunit IV	gi|322489399
b61	1425	2352.2695	38.5		R.ANELAEDNRLDILPGGSPNSLR.E + Deamidated (NQ)	48	cytochrome c oxidase subunit IV	gi|322489399
b61	1473	2469.2859	44.7	U	K.TVLPHIDFASSYECLLFDADR.L + Carbamidomethyl (C)	159	cytochrome c oxidase subunit IV	gi|322489399
B62	955	1663.8961	22.3	U	K.FLDAFAPLYQHSVR.N	84	ysine decarboxylase-like protein	gi|322490177
B62	1285	1992.1470	25.9	U	K.IGIVNVDGFFDPFVALLR.H	108	ysine decarboxylase-like protein	gi|322490177
b63	1325	2040.0543	48.4		K.NPEPTYVSAAELQATYER.W + Deamidated (NQ)	(75)	enolase	gi|134068394
b63	790	1515.8145	43.1		K.IWHHTFYNELR.V	(60)	actin	gi|28627572
b63	1045	1743.9448	41.0		R.ELYGNIVLSGGSTMFR.N	(68)	actin	gi|28627572
b63	251	1080.5120	34.7	U	K.FDGDWVEGR.M	66	conserved hypothetical protein	gi|134071548
b63	274	1102.5371	38.0	U	R.YTGDWTFGR.I	(58)	conserved hypothetical protein	gi|134071548
b63	347	1168.5283	32.3	U	R.YEGDWLDDR.R	41	conserved hypothetical protein	gi|134071548
b63	695	1438.7545	40.6	U	K.QGYGVLTYVNGER.Y + Gln->pyro-Glu (N-term Q)	65	conserved hypothetical protein	gi|134071548
b63	724	1456.7637	39.2	U	K.QGYGVLTYVNGER.Y + Deamidated (NQ)	(52)	conserved hypothetical protein	gi|134071548
b63	1195	1874.8950	40.5	U	R.GTLEYADGDRYDGEWK.D	76	conserved hypothetical protein	gi|134071548
b64	560	1443.8365	-11.40		R.LIGQVVSSLTASLR.F	(121)	alpha tubulin	gi|606648
b64	855	1663.8265	-8.00		R.SLDIERPSYTNVNR.L	(49)	alpha tubulin	gi|606648
b64	128	1041.5520	-19.93		R.YLTASALFR.G	68	beta tubulin	gi|68128896
b64	229	1125.6560	-19.46		K.LAVNLVPFPR.L	(60)	beta tubulin	gi|68128896
b64	245	1146.5671	-20.16		R.FPGQLNSDLR.K	79	beta tubulin	gi|68128896
b64	430	1327.6099	-13.42	U	R.INVYFDESAGGR.Y	(97)	beta tubulin	gi|68128896
b64	492	1378.7052	-12.29		R.IMMTFSVIPSPR.V	(80)	beta tubulin	gi|68128896
b64	831	1654.8169	-3.84		R.LHFFMMGFAPLTSR.G	83	beta tubulin	gi|68128896
b64	1170	2033.9686	4.39		K.GHYTEGAELIDSVLDVCR.K + Carbamidomethyl (C)	(162)	beta tubulin	gi|68128896
b64	468	1357.6212	-12.58	U	R.INVYFDESTGGR.Y	(89)	beta-tubulin	gi|13569565
B65	339	1156.6451	28.4	U	R.GHHGPVFHIR.W	48	conserved hypothetical protein	gi|134070720
B65	716	1445.7111	43.8	U	K.GAVFCSAFNSGATR.L + Carbamidomethyl (C); Deamidated (NQ)	41	conserved hypothetical protein	gi|134070720
B65	850	1574.8433	30.0	U	R.EIPGLNFVEYTHR.H	97	conserved hypothetical protein	gi|134070720
b65	228	1125.6440	-30.13		K.LAVNLVPFPR.L	63	beta tubulin	gi|68128896
b65	244	1146.5531	-32.38		R.FPGQLNSDLR.K	(78)	beta tubulin	gi|68128896
b65	345	1253.7393	-26.77		R.KLAVNLVPFPR.L	77	beta tubulin	gi|68128896
b65	372	1274.6489	-28.46		R.FPGQLNSDLRK.L	61	beta tubulin	gi|68128896
b65	429	1327.5956	-24.20	U	R.INVYFDESAGGR.Y	105	beta tubulin	gi|68128896
b65	491	1378.6902	-23.18		R.IMMTFSVIPSPR.V	(84)	beta tubulin	gi|68128896
b65	801	1633.7665	-15.86		R.AVLMDLEPGTMDSVR.A	119	beta tubulin	gi|68128896
b65	1168	2033.9479	-5.80		K.GHYTEGAELIDSVLDVCR.K + Carbamidomethyl (C)	(163)	beta tubulin	gi|68128896
b65	467	1357.6061	-23.72	U	R.INVYFDESTGGR.Y	96	beta-tubulin	gi|13569565
b45	788	1515.8008	34.1		K.IWHHTFYNELR.V	99	actin	gi|28627572
b45	1044	1743.9352	35.4		R.ELYGNIVLSGGSTMFR.N	(138)	actin	gi|28627572
b45	1065	1759.9208	29.8		R.ELYGNIVLSGGSTMFR.N + Oxidation (M)	(51)	actin	gi|28627572
b45	1412	2308.1338	43.6	U	K.SANEEAFELPDGNVMMVGNQR.F	139	actin	gi|28627572
b45	1563	3038.7268	55.5		R.TTGIVLDAGDGVTHTVPIYEGYSLPHAVR.R	(222)	actin	gi|28627572
b45	132	1043.5483	-23.82		K.EIVDLALDR.I	(61)	alpha tubulin	gi|606648
b45	445	1342.6559	-32.98		R.QLFNPEQLVSGK.E + Gln->pyro-Glu (N-term Q)	63	alpha tubulin	gi|606648
b45	473	1359.6749	-38.11		R.QLFNPEQLVSGK.E	(62)	alpha tubulin	gi|606648
b45	997	1804.8934	-11.96	U	R.CIFLDLEPTVVDEVR.T + Carbamidomethyl (C)	(137)	alpha tubulin	gi|606648
b45	1271	2348.1245	3.92		R.QLFNPEQLVSGKEDAANNYAR.G + Deamidated (NQ); Gln->pyro-Glu (N-term Q)	(71)	alpha tubulin	gi|606648
b45	1276	2366.1255	-0.14		R.QLFNPEQLVSGKEDAANNYAR.G + 2 Deamidated (NQ)	(110)	alpha tubulin	gi|606648
b46	849	1572.8195	34.5		R.DQESFDLALELHR.E	104	cystathionine beta-synthase	gi|322490120
b46	874	1598.8027	38.0	U	K.FADVNWMIENGFR.Q	81	cystathionine beta-synthase	gi|322490120
b46	887	1614.7826	28.3	U	K.FADVNWMIENGFR.Q + Oxidation (M)	(32)	cystathionine beta-synthase	gi|322490120
b46	1254	1945.0430	33.8		R.TETSLPHDHPDSLIGVAR.R	110	cystathionine beta-synthase	gi|322490120
b46	1256	1956.0675	42.0	U	R.DQILANALEAVGNTPCIR.L + Carbamidomethyl (C); Deamidated (NQ)	120	cystathionine beta-synthase	gi|322490120
b46	1535	2759.6008	50.8	U	K.SGTLKPGSVIVEATSGNTGIGLAMAAAIR.G + Deamidated (NQ); Oxidation (M)	46	cystathionine beta-synthase	gi|322490120
B46	676	1416.8109	29.4		K.ETTLQSLGAEVIR.T	54	cystathionine beta-synthase	gi|68125732
B48	223	1061.6069	31.2		R.FLSVPQQSR.W	37	putative 3,2-trans-enoyl-CoA isomerase, mitochondrial precursor	gi|322493992
B48	683	1429.7611	30.9	U	K.LGLIDEVAADEER.A	109	putative 3,2-trans-enoyl-CoA isomerase, mitochondrial precursor	gi|322493992
B48	1558	2946.7483	52.6		K.AVIISSAIPTVFSAGLDLVEVHNPKPDR.I + Deamidated (NQ)	22	putative 3,2-trans-enoyl-CoA isomerase, mitochondrial precursor	gi|322493992
B48	462	1270.7294	30.9	U	R.NLPYASHLVTR.G	55	mercaptopyruvate sulfurtransferase	gi|19572296
B48	1483	2522.3809	45.0	U	K.TAFQHHYLVDEIPPNAIITDAR.S + Deamidated (NQ)	83	mercaptopyruvate sulfurtransferase	gi|19572296
b66	396	1223.6096	15.8	U	K.TEEEIYNAVR.F	(64)	glycosomal phosphoenolpyruvate carboxykinase,putative	gi|322492996
b66	536	1314.6212	4.95	U	R.GVFNIEGGCYAK.A + Carbamidomethyl (C)	(56)	glycosomal phosphoenolpyruvate carboxykinase,putative	gi|322492996
b66	663	1406.7775	17.1	U	K.GILTVMFELMPR.Q	86	glycosomal phosphoenolpyruvate carboxykinase,putative	gi|322492996
b66	679	1422.7570	6.08	U	K.GILTVMFELMPR.Q + Oxidation (M)	(31)	glycosomal phosphoenolpyruvate carboxykinase,putative	gi|322492996
b66	815	1540.8384	17.2	U	K.RGDVTVFFGLSGTGK.T	(41)	glycosomal phosphoenolpyruvate carboxykinase,putative	gi|322492996
b75	1117	1804.9487	18.7	U	R.CIFLDLEPTVVDEVR.T + Carbamidomethyl (C)	(22)	alpha tubulin	gi|322489468
B75	360	1177.6340	28.9	U	K.WVDPGIFTSR.G	76	hypothetical protein, unknown function	gi|322488901
	1006	1694.9955	30.7	U	R.RPEVDPILDTVTALR.Q	118	hypothetical protein, unknown function	gi|322488901
b76	1320	2038.9786	38.7	U	R.HQYTFQEPMAIEDLCR.I + Carbamidomethyl (C); Deamidated (NQ)	101	putative proteasome alpha 3 subunit	gi|322489631
b76	1335	2054.9663	34.9	U	R.HQYTFQEPMAIEDLCR.I + Carbamidomethyl (C); Deamidated (NQ); Oxidation (M)	(47)	putative proteasome alpha 3 subunit	gi|322489631
b76	1371	2179.2559	31.7	U	K.TTPQFQILALSELKPHAER.A	110	putative proteasome alpha 3 subunit	gi|322489631
b76	1484	2551.3496	34.8	U	K.IAEHIGCSVAGVTSDAYALLNYAR.L + Carbamidomethyl (C)	215	putative proteasome alpha 3 subunit	gi|322489631
b77	899	1629.8691	15.3		K.AQIVGDDLTVTNVER.V	128	enolase	gi|134068394
b77	1276	1979.8419	24.6		K.FAICMDCAASEAYDAER.K + 2 Carbamidomethyl (C)	158	enolase	gi|134068394
b77	1321	2039.0178	22.7		K.NPEPTYVSAAELQATYER.W	(146)	enolase	gi|134068394
b77	680	1537.7848	63.5	U	R.QKELENTCNPIMT.- + Deamidated (NQ); Oxidation (M)	(19)	heat shock protein 70	gi|239585967
b78	1459	2410.3022	45.5		R.FDGALNVDLTEFQTNLVPYPR.I + Deamidated (NQ)	(61)	alpha tubulin	gi|322489468
b78	363	1183.5946	17.2	U	K.LSFDDNAVFR.Q	79	succinyl-CoA ligase [GDP-forming] beta-chain,putative	gi|322490883
b78	1154	1826.9420	21.3		R.NSGLVIHPVEDFDSAAR.K	159	succinyl-CoA ligase [GDP-forming] beta-chain,putative	gi|322490883
b78	1545	2808.4155	51.8	U	R.MASYYQAERDEMISSGSEKLAEPAK.K + Deamidated (NQ); Oxidation (M)	7	putative translation elongation factor 1-beta	gi|134066120
b78	907	1719.7371	9.66		K.ATNGDTHLGGEDFDNR.L + Deamidated (NQ)	(50)	putative heat-shock protein hsp70	gi|134063644
B80	768	1497.7474	30.2		K.FGHVTYFWNGNR.S	(44)	2,3-bisphosphoglycerate-independent phosphoglycerate mutase	gi|321398823
b81	1119	1804.9545	21.9	U	R.CIFLDLEPTVVDEVR.T + Carbamidomethyl (C)	(111)	alpha tubulin	gi|322489468
b82	674	1416.7874	24.9	U	R.LVTFFTEEFKR.K	(87)	heat shock protein 70	gi|293057
b82	746	1473.7155	20.3		R.TTPSYVAFTDSER.L	(76)	heat shock protein 70	gi|293057
b82	839	1566.8334	27.0		K.AVVTVPAYFNDSQR.Q	(102)	heat shock protein 70	gi|293057
b83	96	945.5519	22.6	U	K.LPVFWQR.T	47	conserved hypothetical protein	gi|68130344
b84	226	1062.5709	32.2	U	R.LYWQEPAR.V	42	conserved hypothetical protein	gi|68129693
b84	1261	1964.0463	34.1	U	K.LMDQSLPVYDDVVTGVGR.L	144	conserved hypothetical protein	gi|68129693
b84	1399	2256.1289	39.9	U	R.VWHLFEADDTLMLEEHDR.E	123	conserved hypothetical protein	gi|68129693
b67	417	1245.5353	11.9	U	R.MFNETDFEGR.R	62	putative RNA-binding protein	gi|321398747
b67	523	1305.7026	17.5	U	R.ETFQQVGLVER.A	73	putative RNA-binding protein	gi|321398747
b67	1183	1853.9603	21.0	U	K.LFVSNLPFDCTNSALR.E + Carbamidomethyl (C)	123	putative RNA-binding protein	gi|321398747
b67	1388	2209.0662	26.5	U	K.SEDEAQIAIAEFDGIEMANR.A	171	putative RNA-binding protein	gi|321398747
b67	1390	2226.0642	35.8	U	R.GQYTAGGYYQGAAASGAAAGYNR.H + Deamidated (NQ)	166	putative RNA-binding protein	gi|321398747
b67	1464	2426.3499	41.1	U	R.NQGTILFVGNLPFQTPWQHVK.D + 2 Deamidated (NQ)	81	putative RNA-binding protein	gi|321398747
b85	904	1631.8782	32.2		K.VYVLYFFNTFYR.G	91	conserved hypothetical protein	gi|322489619
b85	1175	1839.9475	32.1	U	R.QQFLQTHTVNHSNFR.A + Gln->pyro-Glu (N-term Q)	(104)	conserved hypothetical protein	gi|322489619
b85	1185	1856.9668	27.9	U	R.QQFLQTHTVNHSNFR.A	105	conserved hypothetical protein	gi|322489619
b85	1362	2132.1738	30.2	U	R.AQLSHVLAGEELESNGPRPK.V	122	conserved hypothetical protein	gi|322489619
b85	1249	1936.0573	-34.42	U	K.TVSLKPQRPFKLHTAGR.T	11	putative pyruvate dehydrogenase E1 component alpha subunit	gi|322490383
b86	407	1230.7021	27.1	U	K.DAGTISGLEVLR.I	89	heat shock protein 70	gi|293057
b86	444	1260.6692	14.4	U	R.LVTFFTEEFK.R	70	heat shock protein 70	gi|293057
b86	629	1376.7532	26.4	U	K.GDDKPVISVQYR.G	92	heat shock protein 70	gi|293057
b86	675	1416.7972	31.8	U	R.LVTFFTEEFKR.K	(89)	heat shock protein 70	gi|293057
b86	747	1473.7240	26.1		R.TTPSYVAFTDSER.L	117	heat shock protein 70	gi|293057
b86	840	1566.8395	30.9		K.AVVTVPAYFNDSQR.Q	(95)	heat shock protein 70	gi|293057
b86	1005	1694.9381	30.7		K.KAVVTVPAYFNDSQR.Q	97	heat shock protein 70	gi|293057
b86	1022	1719.7753	31.9		K.ATNGDTHLGGEDFDNR.L + Deamidated (NQ)	(112)	heat shock protein 70	gi|293057
b86	774	1501.7542	24.8		R.TTPSYVAFTETER.L	(65)	heat shock protein 70-related protein	gi|134062940
b87	404	1230.6876	15.3	U	K.DAGTISGLEVLR.I	(49)	heat shock protein 70	gi|293057
b87	443	1260.6565	4.31	U	R.LVTFFTEEFK.R	(44)	heat shock protein 70	gi|293057
b87	673	1416.7855	23.5	U	R.LVTFFTEEFKR.K	(78)	heat shock protein 70	gi|293057
b87	745	1473.7130	18.6		R.TTPSYVAFTDSER.L	(113)	heat shock protein 70	gi|293057
b87	837	1566.8274	23.2		K.AVVTVPAYFNDSQR.Q	102	heat shock protein 70	gi|293057
B87	984	1681.8468	32.1		K.GPQLWQTDPSGTHTR.Y + Deamidated (NQ)	47	20S proteasome subunit alpha 5	gi|322491688
B87	1337	2055.0461	33.3	U	R.YDAQAIGGGAEAAQSIFTER.Y	148	20S proteasome subunit alpha 5	gi|322491688
B88	898	1627.9427	22.9	U	K.AILLFDVDGTLTPPR.N	77	phosphomannomutase	gi|15387672
b89	442	1260.6556	3.59	U	R.LVTFFTEEFK.R	(69)	heat shock protein 70	gi|293057
b89	671	1416.7783	18.4	U	R.LVTFFTEEFKR.K	94	heat shock protein 70	gi|293057
b89	744	1473.7076	14.9		R.TTPSYVAFTDSER.L	(91)	heat shock protein 70	gi|293057
b89	836	1566.8177	17.0		K.AVVTVPAYFNDSQR.Q	(52)	heat shock protein 70	gi|293057
b68	1114	1804.9429	15.5	U	R.CIFLDLEPTVVDEVR.T + Carbamidomethyl (C)	(90)	alpha tubulin	gi|322489468
b68	1446	2409.2734	26.9		R.FDGALNVDLTEFQTNLVPYPR.I	(148)	alpha tubulin	gi|322489468
B68	990	1689.9020	18.5	U	K.AFNDLLGANHVSLYR.W	144	elongation factor 1-beta	gi|322494919
b69	706	1443.8724	13.5		R.LIGQVVSSLTASLR.F	(83)	alpha tubulin	gi|322489468
b69	1115	1804.9446	16.4	U	R.CIFLDLEPTVVDEVR.T + Carbamidomethyl (C)	(132)	alpha tubulin	gi|322489468
b69	1447	2409.2744	27.4		R.FDGALNVDLTEFQTNLVPYPR.I	197	alpha tubulin	gi|322489468
B69	989	1689.8983	16.3	U	K.AFNDLLGANHVSLYR.W	(97)	elongation factor 1-beta	gi|322494919
b70	196	1043.5919	18.0		K.EIVDLALDR.I	(68)	alpha tubulin	gi|322489468
b70	709	1443.8839	21.5		R.LIGQVVSSLTASLR.F	(124)	alpha tubulin	gi|322489468
b70	946	1663.8694	17.8		R.SLDIERPSYTNVNR.L	(45)	alpha tubulin	gi|322489468
b70	1123	1804.9628	26.5	U	R.CIFLDLEPTVVDEVR.T + Carbamidomethyl (C)	(119)	alpha tubulin	gi|322489468
b70	1451	2409.3076	41.1		R.FDGALNVDLTEFQTNLVPYPR.I	(193)	alpha tubulin	gi|322489468
b70	555	1327.6533	19.3		R.INVYFDESAGGR.Y	(65)	beta tubulin	gi|68128896
b70	1327	2042.1533	32.2	U	K.AVASADAAAQSAEKLQLQLR.D + Deamidated (NQ)	(39)	conserved hypothetical protein	gi|134063939
b71	1457	2410.2791	35.9		R.FDGALNVDLTEFQTNLVPYPR.I + Deamidated (NQ)	(85)	alpha tubulin	gi|322489468
B71	359	1177.6075	6.33	U	K.WVDPGIFTSR.G	(49)	hypothetical protein, unknown function	gi|322488901
b71	817	1541.7328	13.6	U	K.DTPFTIFEEESAR.R	68	putative proteasome alpha 1 subunit	gi|68129808
b72	298	1125.7010	20.6		K.LAVNLVPFPR.L	(56)	beta tubulin	gi|68128896
b72	327	1146.6130	19.9		R.FPGQLNSDLR.K	(78)	beta tubulin	gi|68128896
b72	431	1253.7946	17.4		R.KLAVNLVPFPR.L	(69)	beta tubulin	gi|68128896
b72	558	1327.6576	22.5		R.INVYFDESAGGR.Y	110	beta tubulin	gi|68128896
b72	634	1378.7516	21.4		R.IMMTFSVIPSPR.V	(46)	beta tubulin	gi|68128896
b72	1314	2034.0189	29.1		K.GHYTEGAELIDSVLDVCR.K + Carbamidomethyl (C)	(150)	beta tubulin	gi|68128896
b72	1550	2812.5386	63.9		R.AGPYGQLFRPDNFIFGQSGAGNNWAK.G	(152)	beta tubulin	gi|68128896
b72	1565	3064.6079	74.2		K.FWEVIADEHGVDPTGSYQGDSDLQLER.I + Deamidated (NQ)	59	beta tubulin	gi|68128896
b73	297	1125.6962	16.3		K.LAVNLVPFPR.L	(37)	beta tubulin	gi|68128896
b73	322	1146.6045	12.5		R.FPGQLNSDLR.K	(45)	beta tubulin	gi|68128896
b73	560	1327.6631	26.7		R.INVYFDESAGGR.Y	(84)	beta tubulin	gi|68128896
b73	1312	2034.0088	24.2		K.GHYTEGAELIDSVLDVCR.K + Carbamidomethyl (C)	(131)	beta tubulin	gi|68128896
b73	1547	2812.4561	34.5		R.AGPYGQLFRPDNFIFGQSGAGNNWAK.G	(29)	beta tubulin	gi|68128896
B73	1472	2458.3650	33.6	U	K.SADTDVTVPLRPVESLGFADQLK.Y	106	putative spermidine synthase	gi|322488045
B73	521	1301.6877	18.4	U	M.PGPGLLSDGWFR.E	104	putative spermidine synthase	gi|134059067
b74	559	1327.6600	24.3		R.INVYFDESAGGR.Y	(75)	beta tubulin	gi|68128896
b74	1265	1966.0514	33.7		K.DCHLLGTFDLSGIPPAPR.G + Carbamidomethyl (C)	(156)	heat shock protein 70	gi|293057
b74	1491	2622.3760	44.9		K.SQIFSTYADNQPGVHIQVFEGER.A	(142)	heat shock protein 70	gi|293057
B90	740	1471.7281	14.8	U	R.TTPSYVAFTEAER.L	73	heat shock protein 70-related protein	gi|322492667
b99	808	1534.8313	13.2		R.DYGVLIEESGIALR.G	(123)	peroxidoxin	gi|322491865
b99	1488	2617.3672	32.3	U	R.NTQVIAVSCDSVYSHLAWVNTPR.K + Carbamidomethyl (C)	(165)	peroxidoxin	gi|322491865
B100	828	1558.8546	14.4	U	K.DTIAILEALLEDSR.-	97	phosphomannomutase	gi|15387672
B100	992	1690.7468	16.4	U	K.TSEGGNDYEIFTDSR.T	77	phosphomannomutase	gi|15387672
b101	826	1558.7938	12.2	U	K.SIAFLSYGDSETLR.Y	107	conserved hypothetical protein	gi|322493705
b101	1282	1985.8478	22.3	U	R.EGEAYYYGEGVDDESFR.G	159	conserved hypothetical protein	gi|322493705
b101	1568	3308.7061	43.4	U	R.YMVTPTALGNYAVSVAEVTYNVEQGNTATSR.K + 2 Deamidated (NQ)	64	conserved hypothetical protein	gi|322493705
b102	280	1110.5210	19.2		K.ECVQSGQFR.L + Carbamidomethyl (C)	67	ribonucleoprotein p18, mitochondrial precursor,putative	gi|322489787
b102	891	1615.8674	12.1		K.VKPNEESWTWVLK.E	71	ribonucleoprotein p18, mitochondrial precursor,putative	gi|322489787
b102	1039	1743.8499	13.8		R.YYDEAGEVLVNMNVK.N	120	ribonucleoprotein p18, mitochondrial precursor,putative	gi|322489787
b102	1063	1759.8491	16.1		R.YYDEAGEVLVNMNVK.N + Oxidation (M)	(48)	ribonucleoprotein p18, mitochondrial precursor,putative	gi|322489787
b102	1100	1792.8712	30.2		K.NCPPDLETYNATLQR.I + Carbamidomethyl (C); Deamidated (NQ)	109	ribonucleoprotein p18, mitochondrial precursor,putative	gi|322489787
b103	672	1416.7819	21.0	U	R.LVTFFTEEFKR.K	(48)	heat shock protein 70	gi|293057
b103	838	1566.8275	23.3		K.AVVTVPAYFNDSQR.Q	(80)	heat shock protein 70	gi|293057
b103	1021	1719.7733	30.7		K.ATNGDTHLGGEDFDNR.L + Deamidated (NQ)	121	heat shock protein 70	gi|293057
b104	409	1231.6656	9.14	U	K.MPWLALPFEK.R	76	cytosolic tryparedoxin	gi|157781821
b104	420	1247.6586	7.48	U	K.MPWLALPFEK.R + Oxidation (M)	(73)	cytosolic tryparedoxin	gi|157781821
b104	1050	1752.8970	29.5	U	R.HALTQDPEGAQFPWR.D	85	cytosolic tryparedoxin	gi|157781821
b104	1278	1980.0402	28.7	U	R.ARHALTQDPEGAQFPWR.D	66	cytosolic tryparedoxin	gi|157781821
b104	1287	1996.9780	31.7	U	R.HALTQDPEGAQFPWRDE.-	97	cytosolic tryparedoxin	gi|157781821
b104	1386	2199.2729	39.2	U	K.VESIPTLIGLNADTGEIVTTR.A	178	cytosolic tryparedoxin	gi|157781821
b105	188	1042.5587	5.73	U	M.PGVAESNLQK.L	55	putative endoribonuclease L-PSP (pb5)	gi|322491882
b105	406	1230.6963	7.20	U	K.SCAVQLIAQIK.A + Carbamidomethyl (C)	83	putative endoribonuclease L-PSP (pb5)	gi|322491882
b105	910	1633.8405	18.6	U	K.LMVGQLGDSLTAEDGK.V	106	putative endoribonuclease L-PSP (pb5)	gi|322491882
b105	932	1649.8326	16.7	U	K.LMVGQLGDSLTAEDGK.V + Oxidation (M)	(62)	putative endoribonuclease L-PSP (pb5)	gi|322491882
B105	1359	2110.2039	40.8	U	K.AILFVSNISSIANAQYLER.L + Deamidated (NQ)	45	conserved hypothetical protein	gi|68127996
B105	1396	2253.2000	35.5	U	R.LFSAYGTVHHVELFGEGPHR.Y	90	conserved hypothetical protein	gi|68127996
b107	405	1230.6951	6.22	U	K.SCAVQLIAQIK.A + Carbamidomethyl (C)	(70)	putative endoribonuclease L-PSP (pb5)	gi|322491882
b107	931	1649.8309	15.7	U	K.LMVGQLGDSLTAEDGK.V + Oxidation (M)	(65)	putative endoribonuclease L-PSP (pb5)	gi|322491882
b91	1033	1730.9882	17.0	U	K.KHDVILGLFLFGTDR.V	143	putative 2,4-dihydroxyhept-2-ene-1,7-dioic acid aldolase	gi|68127027
b110	130	993.4933	14.6		K.EHLEYFR.M	(53)	paraflagellar rod protein 1D	gi|27977612
b110	798	1527.8431	20.0		R.SQLDATQLAQVPTR.T	94	paraflagellar rod protein 1D	gi|27977612
b110	920	1646.8518	30.2		R.QLQNLGTDRFDEVK.R + Deamidated (NQ); Gln->pyro-Glu (N-term Q)	61	paraflagellar rod protein 1D	gi|27977612
b110	939	1662.8798	21.2		R.QLQNLGTDRFDEVK.R	(40)	paraflagellar rod protein 1D	gi|27977612
b110	1017	1710.8960	23.8		K.LLELTVYNCDLAMR.C + Carbamidomethyl (C)	(70)	paraflagellar rod protein 1D	gi|27977612
b110	1036	1739.9591	23.2	U	R.RVENAQFLEVAAQHK.K	77	paraflagellar rod protein 1D	gi|27977612
b110	1368	2178.1938	31.0		R.ELYRPEDKPQFMDIIGVK.K	45	paraflagellar rod protein 1D	gi|27977612
b110	1541	2788.4065	47.9		K.TACLENEELVQELHISDWSETQR.Q + Carbamidomethyl (C); Deamidated (NQ)	(113)	paraflagellar rod protein 1D	gi|27977612
b111	378	1199.6953	17.6		K.DAGTIAGLNVIR.V	(43)	putative heat shock 70-related protein 1,mitochondrial precursor	gi|68127922
b111	657	1402.7559	14.3		K.EINDVVLVGGMTR.M	(41)	putative heat shock 70-related protein 1,mitochondrial precursor	gi|68127922
b111	1203	1880.0762	28.0		R.GVNPDEAVALGAATLGGVLR.G	(193)	putative heat shock 70-related protein 1,mitochondrial precursor	gi|68127922
b111	1232	1911.9614	31.2		K.VSNAVVTCPAYFNDAQR.Q + Carbamidomethyl (C)	(74)	putative heat shock 70-related protein 1,mitochondrial precursor	gi|68127922
b112	571	1328.6785	50.3		R.INVYFDESAGGR.Y + Deamidated (NQ)	(36)	beta tubulin	gi|68128896
b112	1204	1880.0768	28.3		R.GVNPDEAVALGAATLGGVLR.G	(127)	putative heat shock 70-related protein 1,mitochondrial precursor	gi|68127922
b112	644	1385.7723	18.7		K.VFALDLFEYIR.S	(78)	metallo-peptidase, Clan MA(E), Family M3	gi|322492700
b112	1133	1811.9326	28.5	U	R.DSLNTTQLFYDLEPR.V	(135)	metallo-peptidase, Clan MA(E), Family M3	gi|322492700
b112	1218	1898.9698	29.9		R.VVELETFSIDNFESNR.Q	108	metallo-peptidase, Clan MA(E), Family M3	gi|322492700
b113	349	1169.6418	8.96	U	K.FDLSGIPPAPR.G	83	glucose-regulated protein 78	gi|16797868
b113	967	1664.8710	19.2		K.NAVVTVPAYFNDAQR.Q	(80)	glucose-regulated protein 78	gi|16797868
B92	622	1373.8281	9.46	U	K.AVTYPGLLTVAIR.C	73	putative proteasome alpha 1 subunit	gi|322495730
b93	1360	2128.0608	34.7	U	K.LDELFTDIYVGEQYEHR.T + Deamidated (NQ)	50	putative pyruvate dehydrogenase E1 component alpha subunit	gi|322490383
b95	1034	1730.9976	22.4	U	K.KHDVILGLFLFGTDR.V	(126)	putative 2,4-dihydroxyhept-2-ene-1,7-dioic acid aldolase	gi|68127027
b95	1469	2447.2061	41.8		K.GIDIAFLGQNDLCMSMGLYDGR.Y + Carbamidomethyl (C); Deamidated (NQ)	107	putative 2,4-dihydroxyhept-2-ene-1,7-dioic acid aldolase	gi|68127027
b95	682	1537.7942	69.6	U	R.QKELENTCNPIMT.- + Deamidated (NQ); Oxidation (M)	(23)	heat shock protein 70	gi|239585967
b97	370	1192.6533	8.40	U	R.HATINDLPVGR.N	(74)	peroxidoxin	gi|322491865
b97	809	1534.8364	16.5		R.DYGVLIEESGIALR.G	(118)	peroxidoxin	gi|322491865
b97	987	1687.8866	12.8		R.EAAPQFSGQAVVNGAIK.E + Deamidated (NQ)	(68)	peroxidoxin	gi|322491865
b97	1487	2617.3635	30.9	U	R.NTQVIAVSCDSVYSHLAWVNTPR.K + Carbamidomethyl (C)	185	peroxidoxin	gi|322491865
b98	642	1384.7760	19.9	U	R.VFLPPHLGDPHR.L	84	putative cytochrome c oxidase subunit V	gi|322492714
b98	1106	1798.8918	27.2	U	K.GWDNAAVDTIYSSMLR.K	142	putative cytochrome c oxidase subunit V	gi|322492714
b98	1136	1814.8777	22.0	U	K.GWDNAAVDTIYSSMLR.K + Oxidation (M)	(80)	putative cytochrome c oxidase subunit V	gi|322492714
b98	1196	1879.0242	28.4	U	R.GAEIPDHVFQTPAVIER.L	124	putative cytochrome c oxidase subunit V	gi|322492714
B98	717	1446.7039	-15.08	U	K.LNGGLGTGIGLCDAK.T + Carbamidomethyl (C); Deamidated (NQ)	10	Chain A, Open And Closed Structures Of The Udp-Glucose Pyrophosphorylase	gi|134105141
b114	1458	2410.2917	41.2		R.FDGALNVDLTEFQTNLVPYPR.I + Deamidated (NQ)	(82)	alpha tubulin	gi|322489468
b114	856	1582.9252	21.5		R.AAVQEGIVAGGGTALLR.A	(112)	chaperonin HSP60, mitochondrial precursor	gi|134074164
b114	1105	1798.0938	33.6		K.IQSIHSLLPALNHVVR.S + Deamidated (NQ)	(77)	chaperonin HSP60, mitochondrial precursor	gi|134074164
b123	171	1029.4866	18.4		K.QFYEQFGK.N + Gln->pyro-Glu (N-term Q)	(45)	Heat shock protein 83	gi|123665
b123	204	1046.5161	21.0		K.QFYEQFGK.N	51	Heat shock protein 83	gi|123665
b123	591	1348.7047	29.9		K.HFSVEGQLEFR.A	(67)	Heat shock protein 83	gi|123665
b123	630	1376.7566	10.6		K.KLESSPFIEQAK.R	70	Heat shock protein 83	gi|123665
b123	783	1513.8267	27.1		K.GVVDSEDLPLNISR.E	118	Heat shock protein 83	gi|123665
b123	879	1604.7649	28.8	U	K.EGVHFEESEEEKR.Q	113	Heat shock protein 83	gi|123665
b126	95	945.5057	16.6	U	R.SIVGWNNR.I	52	GDP-mannose pyrophosphorylase	gi|12584592
b126	306	1132.6099	9.02	U	K.FIPSLLDGDR.K	52	GDP-mannose pyrophosphorylase	gi|12584592
b126	311	1138.6045	-18.46	U	R.VNAGIYIFNK.S	51	GDP-mannose pyrophosphorylase	gi|12584592
b126	445	1260.7042	7.58	U	K.FIPSLLDGDRK.T	54	GDP-mannose pyrophosphorylase	gi|12584592
b126	639	1381.7299	13.7	U	R.FVEKPSSFLGDR.V	95	GDP-mannose pyrophosphorylase	gi|12584592
b126	1145	1818.9438	22.9	U	K.YGVVVYSQQSYQIER.F	130	GDP-mannose pyrophosphorylase	gi|12584592
b126	1299	2017.1654	25.0	U	K.AVGVTEVILAVAYRPEAMK.E	85	GDP-mannose pyrophosphorylase	gi|12584592
b126	1309	2033.1604	24.8	U	K.AVGVTEVILAVAYRPEAMK.E + Oxidation (M)	(30)	GDP-mannose pyrophosphorylase	gi|12584592
b126	1466	2433.2117	32.8	U	K.IGDGAVIGPCASIGANCVIGESCR.I + 3 Carbamidomethyl	165	GDP-mannose pyrophosphorylase	gi|12584592
B130	1009	1700.7941	31.1		R.TDGANVNSWHWEER.D	78	conserved hypothetical protein	gi|134068933
B130	1020	1717.9070	27.2	U	K.IEEVSDISGDVTVAQR.K	76	conserved hypothetical protein	gi|134068933
b132	565	1327.6743	35.1		R.INVYFDESAGGR.Y	(65)	beta tubulin	gi|68128896
b132	1323	2039.0410	34.1		K.NPEPTYVSAAELQATYER.W	(133)	enolase	gi|134068394
B132	110	965.5864	30.7	U	R.GKPVFVYR.R	37	putative reiske iron-sulfur protein precursor	gi|134065592
B132	175	1032.5249	30.8	U	R.QCTTVVWR.G + Carbamidomethyl (C); Gln->pyro-Glu (N-term Q)	26	putative reiske iron-sulfur protein precursor	gi|134065592
B132	807	1533.8601	35.3	U	R.QGPAPLNLEVPPYR.W + Gln->pyro-Glu (N-term Q)	(73)	putative reiske iron-sulfur protein precursor	gi|134065592
B132	1014	1710.7303	32.9	U	K.DYDASMWDEEFFR.K	110	putative reiske iron-sulfur protein precursor	gi|134065592
B132	1031	1726.7150	26.7	U	K.DYDASMWDEEFFR.K + Oxidation (M)	(69)	putative reiske iron-sulfur protein precursor	gi|134065592
b115	557	1327.6555	21.0		R.INVYFDESAGGR.Y	(74)	beta tubulin	gi|68128896
b115	105	961.5618	15.9	U	M.GLDIQLFR.D	44	putative seryl-tRNA synthetase	gi|322489210
b115	890	1615.7893	21.9	U	K.YDLEAWFPGSGAFR.E	60	putative seryl-tRNA synthetase	gi|322489210
b115	1010	1702.7504	20.3	U	R.ELVSCSNCTDYQAR.G + 2 Carbamidomethyl (C)	104	putative seryl-tRNA synthetase	gi|322489210
b115	1040	1743.8898	23.5	U	K.KYDLEAWFPGSGAFR.E	(107)	putative seryl-tRNA synthetase	gi|322489210
b115	1240	1917.0775	23.4	U	R.YAKPEIVDDIIEIDKR.W	147	putative seryl-tRNA synthetase	gi|322489210
b115	1283	1990.0333	24.2	U	R.VHQFDKLEQFVVCSPR.E + Carbamidomethyl (C); Deamidated (NQ)	42	putative seryl-tRNA synthetase	gi|322489210
b115	1480	2503.2493	45.0	U	K.MLEEMIQTSQDFNESLGLPYR.V + 2 Deamidated (NQ)	73	putative seryl-tRNA synthetase	gi|322489210
B115	805	1532.8082	14.8	U	R.LQVHQEYLEAFR.R	(60)	paraflagellar rod protein 2C	gi|134060772
b133	786	1515.7791	19.8		K.IWHHTFYNELR.V	(55)	actin	gi|28627572
B133	275	1102.5618	14.1	U	K.HQFELICR.A + Carbamidomethyl (C)	36	putative serine/threonine protein phosphatase catalytic subunit	gi|68127416
B133	362	1182.6522	18.3	U	K.FPENFFILR.G	67	putative serine/threonine protein phosphatase catalytic subunit	gi|68127416
B133	667	1409.8195	18.1	U	K.VKFPENFFILR.G	73	putative serine/threonine protein phosphatase catalytic subunit	gi|68127416
B133	1027	1722.8607	19.7	U	K.ICGDIHGQYYDLIR.L + Carbamidomethyl (C)	109	putative serine/threonine protein phosphatase catalytic subunit	gi|68127416
B133	1013	1709.9045	19.9	U	R.STSVNVYLLDKDEAR.N	87	putative G-actin binding protein	gi|68130221
b134	243	1077.5531	19.3		K.LREEYPDR.I	43	beta tubulin	gi|68128896
b134	300	1125.7069	25.8		K.LAVNLVPFPR.L	(64)	beta tubulin	gi|68128896
b134	329	1146.6180	24.3		R.FPGQLNSDLR.K	(83)	beta tubulin	gi|68128896
b134	433	1253.8075	27.7		R.KLAVNLVPFPR.L	86	beta tubulin	gi|68128896
b134	562	1327.6655	28.5		R.INVYFDESAGGR.Y	(105)	beta tubulin	gi|68128896
b134	635	1378.7614	28.5		R.IMMTFSVIPSPR.V	85	beta tubulin	gi|68128896
b134	911	1633.8485	34.4		R.AVLMDLEPGTMDSVR.A	(106)	beta tubulin	gi|68128896
b134	935	1654.8811	35.0		R.LHFFMMGFAPLTSR.G	97	beta tubulin	gi|68128896
b134	1316	2034.0439	41.4		K.GHYTEGAELIDSVLDVCR.K + Carbamidomethyl (C)	(173)	beta tubulin	gi|68128896
b134	1548	2812.4993	49.9		R.AGPYGQLFRPDNFIFGQSGAGNNWAK.G	171	beta tubulin	gi|68128896
b116	554	1327.6532	19.2		R.INVYFDESAGGR.Y	(89)	beta tubulin	gi|68128896
b116	784	1513.8333	19.2	U	R.ICIRPDGVVEVEK.A + Carbamidomethyl (C)	81	putative heat shock protein	gi|322490382
b116	933	1651.8763	19.7	U	K.NELESYILDFRPR.F	71	putative heat shock protein	gi|322490382
b116	1081	1779.9733	19.4	U	K.KNELESYILDFRPR.F	63	putative heat shock protein	gi|322490382
b116	1530	2735.6147	38.6	U	K.EAAVVVSVKPNVEILGHSGESVVLFR.K	193	putative heat shock protein	gi|322490382
b93	950	1663.8751	21.2		R.SLDIERPSYTNVNR.L	(27)	alpha tubulin	gi|322489468
b117	1122	1804.9567	23.1	U	R.CIFLDLEPTVVDEVR.T + Carbamidomethyl (C)	(91)	alpha tubulin	gi|322489468
b117	321	1146.6013	9.70		R.FPGQLNSDLR.K	(55)	beta tubulin	gi|68128896
b117	550	1327.6464	14.1		R.INVYFDESAGGR.Y	(57)	beta tubulin	gi|68128896
b117	284	1113.6294	18.2	U	K.GFPTLYLFR.N	(67)	52 kDa PDI	gi|116293933
b117	637	1379.7053	22.5	U	K.FPAFVVDYEHR.H	(92)	52 kDa PDI	gi|116293933
b117	1357	2110.1541	29.1		R.SQVLLTYIDGDQYRPVSR.Q	(65)	52 kDa PDI	gi|116293933
b117	1531	2743.4888	40.9	U	K.FDVSGFPTIYFIPAGKPPVAYEGDR.T	(125)	52 kDa PDI	gi|116293933
b118	582	1341.7729	18.2		K.VVSTGGNISVPVGR.E	(66)	putative ATPase beta subunit	gi|68126939
b118	612	1360.7363	10.6		R.IFNVLGDAIDQR.G	(81)	putative ATPase beta subunit	gi|68126939
b118	625	1376.6932	16.4		K.GHGGFSVFAGVGER.T	(119)	putative ATPase beta subunit	gi|68126939
b118	762	1492.8015	17.5		R.FTQANSEVSALLGR.I	125	putative ATPase beta subunit	gi|68126939
b118	995	1690.8323	16.8		K.CVLVYGQMNEPPGAR.A + Carbamidomethyl (C)	61	putative ATPase beta subunit	gi|68126939
b118	1215	1892.0371	24.3		R.DVEGQNVLLFIDNIFR.F	(148)	putative ATPase beta subunit	gi|68126939
b118	1291	2004.0332	23.8		R.AVAESGIYPAVNPLECASR.I + Carbamidomethyl (C)	(140)	putative ATPase beta subunit	gi|68126939
b118	1402	2272.2283	28.2		R.IPAAVGYQPTLAEDLGMLQER.I	(111)	putative ATPase beta subunit	gi|68126939
b118	283	1113.6227	12.2	U	K.GFPTLYLFR.N	(36)	52 kDa PDI	gi|116293933
b119	502	1285.6089	16.2		R.FEELCGDLFR.S + Carbamidomethyl (C)	(65)	heat shock protein 70	gi|293057
b119	543	1325.7344	13.0		R.SVHDVVLVGGSTR.I	70	heat shock protein 70	gi|293057
b119	1263	1966.0315	23.6		K.DCHLLGTFDLSGIPPAPR.G + Carbamidomethyl (C)	189	heat shock protein 70	gi|293057
b119	1490	2622.3408	31.5		K.SQIFSTYADNQPGVHIQVFEGER.A	(135)	heat shock protein 70	gi|293057
b119	92	937.5617	26.8		K.HKPLWTR.D	52	Heat shock protein 83	gi|123665
b119	448	1265.6151	11.3	U	K.EDQLEYLEAR.R	85	Heat shock protein 83	gi|123665
b119	590	1348.6844	14.8		K.HFSVEGQLEFR.A	(59)	Heat shock protein 83	gi|123665
B119	1008	1697.8918	16.0	U	K.LQSQVFPDVNTFFR.F	103	conserved hypothetical protein	gi|322491186
b119	78	921.5116	19.0	U	K.WTFLQAR.D	48	calpain-like cysteine peptidase	gi|322491416
b120	211	1052.5271	7.37	U	R.GGIVDLCYR.G + Carbamidomethyl (C)	(28)	trypanothione reductase	gi|104745490
B121	1038	1741.9675	16.7	U	K.SLTFVISHVVAEHFR.H	80	putative peptidase M20/M25/M40	gi|322494663
b147	669	1410.8362	-9.85	U	R.SAALLLLLLPCAGR.L	18	alpha tubulin	gi|322489468
b147	173	1031.5554	18.1		K.IEVTEVGER.S	62	cofilin-like protein	gi|322488736
b147	340	1159.6520	17.5		K.KIEVTEVGER.S	82	cofilin-like protein	gi|322488736
b147	957	1664.0294	24.1		K.LILIQWIPDTAKPR.E	101	cofilin-like protein	gi|322488736
b147	1559	2961.5574	42.2	U	R.DALSAVSEGYLPIQANDESGLDAEEIVR.K	266	cofilin-like protein	gi|322488736
B147	1476	2475.1633	33.3	U	K.FSTEKPCYVAFDFEYNDAGSK.R + Carbamidomethyl (C)	137	actin severing and dynamics regulatory protein	gi|68566348
B148	1346	2069.1094	29.5	U	K.IYHPNINNNGGICLDILK.D + Carbamidomethyl (C); Deamidated (NQ)	121	probable ubiquitin-conjugating enzyme e2-17 kda	gi|11022580
b139	397	1223.6110	17.0	U	K.TEEEIYNAVR.F	83	glycosomal phosphoenolpyruvate carboxykinase,putative	gi|322492996
b139	537	1314.6265	8.98	U	R.GVFNIEGGCYAK.A + Carbamidomethyl (C)	83	glycosomal phosphoenolpyruvate carboxykinase,putative	gi|322492996
b139	816	1540.8494	24.4	U	K.RGDVTVFFGLSGTGK.T	77	glycosomal phosphoenolpyruvate carboxykinase,putative	gi|322492996
b139	860	1586.7666	25.1	U	R.MLIGDDEHVWTDR.G	122	glycosomal phosphoenolpyruvate carboxykinase,putative	gi|322492996
b139	878	1602.7439	13.9	U	R.MLIGDDEHVWTDR.G + Oxidation (M)	(70)	glycosomal phosphoenolpyruvate carboxykinase,putative	gi|322492996
b140	177	1034.5344	7.61		R.FIGEQGLDR.Y	31	putative heat shock protein	gi|322490382
b140	814	1539.7743	13.4	U	R.ETTTIISFLDDER.F	90	putative heat shock protein	gi|322490382
b140	1189	1861.9226	23.5		R.DFVITVPCYYTAEQR.R + Carbamidomethyl (C)	(82)	putative heat shock protein	gi|322490382
b140	1385	2199.0596	34.2	U	R.ECDYLLYQHMLNEVQSR.Y + Carbamidomethyl (C); Deamidated (NQ)	28	putative heat shock protein	gi|322490382
B141	912	1634.8293	29.6	U	K.EYSVPLSEPSYAHR.L	121	branched-chain amino acid aminotransferase,putative	gi|322493022
B141	1172	1839.0734	27.8	U	K.TELVTAPLDGTVLPGVTR.D	122	branched-chain amino acid aminotransferase,putative	gi|322493022
b141	792	1517.8591	25.1	U	R.FVIEEDVEGLIVR.K	46	conserved hypothetical protein	gi|134064296
b142	371	1192.6713	23.5	U	R.HATINDLPVGR.N	80	peroxidoxin	gi|322491865
b142	811	1534.8501	25.4		R.DYGVLIEESGIALR.G	(119)	peroxidoxin	gi|322491865
b142	1489	2617.3938	42.4	U	R.NTQVIAVSCDSVYSHLAWVNTPR.K + Carbamidomethyl (C)	(168)	peroxidoxin	gi|322491865
B143	1057	1756.0123	21.1	U	K.LHVVNNSIVYGLTGLR.T + Deamidated (NQ)	133	putative proteasome beta 3 subunit	gi|68127358
B144	1056	1756.0071	18.2	U	K.LHVVNNSIVYGLTGLR.T + Deamidated (NQ)	(119)	putative proteasome beta 3 subunit	gi|68127358
B144	737	1467.7792	13.8	U	R.AYGVLAEAQGVAYR.G	65	cytosolic tryparedoxin peroxidase	gi|61619791
B146	848	1570.7646	32.7	U	K.SADFDAIYEQQQR.D	126	conserved hypothetical protein	gi|322489475
Gel ID Number	Query	Observed mass	ppm	Unique	Peptide	Score	Protein Name	Accession GI
11/313 e 314	1235	1912.9983	58.8		K.VSNAVVTCPAYFNDAQR.Q + Carbamidomethyl (C); Deamidated (NQ)	(81)	putative heat shock 70-related protein 1,mitochondrial precursor	68127922
12/306	206	1046.5336	3.56	U	K.EQIEQMIR.D	41	putative heat shock 70-related protein 1,mitochondrial precursor	68127922
	227	1065.5642	-4.25		R.SKFEGITQR.L	34	putative heat shock 70-related protein 1,mitochondrial precursor	68127922
	375	1199.6747	0.37		K.DAGTIAGLNVIR.V	(53)	putative heat shock 70-related protein 1,mitochondrial precursor	68127922
	654	1402.7354	-0.34		K.EINDVVLVGGMTR.M	(62)	putative heat shock 70-related protein 1,mitochondrial precursor	68127922
	1197	1880.0323	4.63		R.GVNPDEAVALGAATLGGVLR.G	(107)	putative heat shock 70-related protein 1,mitochondrial precursor	68127922
	1231	1911.9238	11.5		K.VSNAVVTCPAYFNDAQR.Q + Carbamidomethyl (C)	(73)	putative heat shock 70-related protein 1,mitochondrial precursor	68127922
14/327	901	1629.8890	27.5		K.AQIVGDDLTVTNVER.V	(123)	enolase	134068394
	1156	1827.9265	33.5		R.SAVPSGASTGVHEACELR.D + Carbamidomethyl (C)	79	enolase	134068394
	1181	1848.9851	37.4		R.GNPTVEVELMTEAGVFR.S	121	enolase	134068394
	1324	2039.0435	35.3		K.NPEPTYVSAAELQATYER.W	(142)	enolase	134068394
25/332	195	1043.5870	13.3		K.EIVDLALDR.I	(44)	alpha tubulin	322489468
	498	1283.5273	18.2		K.YMSCCLMYR.G + 2 Carbamidomethyl (C)	(43)	alpha tubulin	322489468
	707	1443.8745	14.9		R.LIGQVVSSLTASLR.F	(97)	alpha tubulin	322489468
	945	1663.8684	17.2		R.SLDIERPSYTNVNR.L	(73)	alpha tubulin	322489468
	1074	1760.9786	11.6		R.IHFVLTSYAPVVSAEK.A	110	alpha tubulin	322489468
	1118	1804.9504	19.6	U	R.CIFLDLEPTVVDEVR.T + Carbamidomethyl (C)	(101)	alpha tubulin	322489468
	1148	1823.9502	19.7		R.AVCMIANSTAIAEVFAR.I + Carbamidomethyl (C)	123	alpha tubulin	322489468
	1445	2409.2722	26.4		R.FDGALNVDLTEFQTNLVPYPR.I	(181)	alpha tubulin	322489468
27/344	200	1043.6177	42.7		K.EIVDLALDR.I	71	alpha tubulin	322489468
	499	1283.5609	44.4		K.YMSCCLMYR.G + 2 Carbamidomethyl (C)	(46)	alpha tubulin	322489468
	956	1663.9061	39.9		R.SLDIERPSYTNVNR.L	(78)	alpha tubulin	322489468
	1127	1804.9984	46.2		R.CIFLDLEPTVVDEVR.T + Carbamidomethyl (C)	(137)	alpha tubulin	322489468
	1454	2409.3438	56.2		R.FDGALNVDLTEFQTNLVPYPR.I	(180)	alpha tubulin	322489468
	1329	2042.1890	49.7	U	K.AVASADAAAQSAEKLQLQLR.D + Deamidated (NQ)	(29)	conserved hypothetical protein	134063939
50/356	158	1022.4951	4.84	U	R.FVDADGKDR.M	41	conserved hypothetical protein	134070112
	228	1065.5743	5.21		K.VSSVVGQSFR.I	68	conserved hypothetical protein	134070112
	914	1636.7778	12.7		K.HACLAGVYAMESATR.F + Carbamidomethyl (C)	53	conserved hypothetical protein	134070112
	1171	1836.9138	14.3		K.LFEVQLQHSGSASDYR.G	103	conserved hypothetical protein	134070112
	1306	2029.0148	16.8	U	R.ITNYNENAYTMAANAVLR.L	124	conserved hypothetical protein	134070112
36/358	318	1146.5946	3.85		R.FPGQLNSDLR.K	(54)	beta tubulin	68128896
	549	1327.6421	10.9		R.INVYFDESAGGR.Y	(36)	beta tubulin	68128896
	603	1357.6594	15.6	U	R.INVYFDESTGGR.Y	(46)	beta tubulin	299829504
	181	1040.5247	8.39		R.DGLIWGDHK.L	61	elongation factor 1-beta	322494919
	1229	1908.9402	16.5	U	R.LNAQPFVSGFSPSSEDAR.I	162	putative translation elongation factor 1-beta	134074101
	1380	2190.0530	23.4	U	R.MASYYQAERDEILNAGTEK.K + Deamidated (NQ)	26	putative translation elongation factor 1-beta	134074101
38/359 e 360	299	1125.7054	24.5		K.LAVNLVPFPR.L	(66)	beta tubulin	68128896
	328	1146.6171	23.5		R.FPGQLNSDLR.K	(83)	beta tubulin	68128896
	432	1253.8060	26.5		R.KLAVNLVPFPR.L	(80)	beta tubulin	68128896
	488	1274.7184	26.1		R.FPGQLNSDLRK.L	76	beta tubulin	68128896
	561	1327.6638	27.2		R.INVYFDESAGGR.Y	(103)	beta tubulin	68128896
	909	1633.8396	28.9		R.AVLMDLEPGTMDSVR.A	128	beta tubulin	68128896
	1315	2034.0273	33.3		K.GHYTEGAELIDSVLDVCR.K + Carbamidomethyl (C)	(170)	beta tubulin	68128896
	606	1357.6753	27.3	U	R.INVYFDESTGGR.Y	(76)	beta tubulin	299829504
46/366	194	1043.5823	8.79		K.EIVDLALDR.I	(64)	alpha tubulin	322489468
	609	1359.7247	-1.46		R.QLFNPEQLVSGK.E	(56)	alpha tubulin	322489468
	948	1663.8728	19.8		R.SLDIERPSYTNVNR.L	(66)	alpha tubulin	322489468
	1153	1826.9375	18.8		R.NSGLVIHPVEDFDSAAR.K	(82)	succinyl-CoA ligase [GDP-forming] beta-chain,putative	322490883
	372	1196.7512	12.6	U	K.ALNTTIPIVVR.L	51	putative succinyl-CoA ligase [GDP-forming] beta-chain	68129949
47/367	197	1043.5923	18.4		K.EIVDLALDR.I	(70)	alpha tubulin	322489468
	611	1359.7346	5.83		R.QLFNPEQLVSGK.E	(49)	alpha tubulin	322489468
	952	1663.8796	23.9		R.SLDIERPSYTNVNR.L	(69)	alpha tubulin	322489468
	1121	1804.9565	23.0	U	R.CIFLDLEPTVVDEVR.T + Carbamidomethyl (C)	138	alpha tubulin	322489468
58/373	383	1205.6885	29.9	U	R.FEVLSVDQLR.D	69	promastigote alpha-2 subunit	12054744
53/379	354	1171.5879	26.9		R.VGEQFTGMFR.R	(42)	beta tubulin	68128896
	97	948.5021	31.8	U	K.ASYMAHIR.S	51	putative IgE-dependent histamine-releasing factor	68126733
	108	964.4861	20.0	U	K.ASYMAHIR.S + Oxidation (M)	(30)	putative IgE-dependent histamine-releasing factor	68126733
	247	1077.5953	24.7	U	R.VVDVVYNNR.Y	74	putative IgE-dependent histamine-releasing factor	68126733
	308	1214.6664	-6.19		K.DAGTIAGLEVLR.I	(89)	putative heat-shock protein hsp70	134063644
	320	1228.6198	-6.70		R.VEIIANDQGNR.T	37	putative heat-shock protein hsp70	134063644
	335	1246.6129	-18.08		R.LVTFFSEEFK.R	(44)	putative heat-shock protein hsp70	134063644
	517	1402.7289	-5.44		R.LVTFFSEEFKR.K	97	putative heat-shock protein hsp70	134063644
	587	1473.6829	-1.85		R.TTPSYVAFTDSER.L	(104)	putative heat-shock protein hsp70	134063644
	710	1566.7886	-1.59		K.AVVTVPAYFNDSQR.Q	(92)	putative heat-shock protein hsp70	134063644
	885	1695.8740	2.33		K.KAVVTVPAYFNDSQR.Q + Deamidated (NQ)	(49)	putative heat-shock protein hsp70	134063644
	904	1718.7350	-0.87		K.ATNGDTHLGGEDFDNR.L	(99)	putative heat-shock protein hsp70	134063644
65/382	199	1043.6091	34.5		K.EIVDLALDR.I	(49)	alpha tubulin	322489468
	1125	1804.9730	32.2	U	R.CIFLDLEPTVVDEVR.T + Carbamidomethyl (C)	(120)	alpha tubulin	322489468
	75	993.4631	-15.82		K.EHLEYFR.M	60	paraflagellar rod protein 1	51704749
	84	1001.5273	-10.11		K.TNQDLAALR.L	(55)	paraflagellar rod protein 1	51704749
	656	1527.7983	-9.33		R.SQLDATQLAQVPTR.T	90	paraflagellar rod protein 1	51704749
	819	1645.8047	-8.11	U	R.QLQNLGTDRFDEVK.R + Gln->pyro-Glu (N-term Q)	67	paraflagellar rod protein 1	51704749
	843	1662.8339	-6.42	U	R.QLQNLGTDRFDEVK.R	(51)	paraflagellar rod protein 1	51704749
	896	1710.8444	-6.38		K.LLELTVYNCDLAMR.C + Carbamidomethyl (C)	(82)	paraflagellar rod protein 1	51704749
	915	1726.8340	-9.41		K.LLELTVYNCDLAMR.C + Carbamidomethyl (C); Oxidation (M)	(23)	paraflagellar rod protein 1	51704749
	938	1753.9253	-5.17		R.RVENAQFLEIAAQHK.K	(85)	paraflagellar rod protein 1	51704749
	1224	2178.1335	3.30		R.ELYRPEDKPQFMDIIGVK.K	(57)	paraflagellar rod protein 1	51704749
	1375	2787.3286	14.2		K.TACLENEELVQELHISDWSETQR.Q + Carbamidomethyl (C)	165	paraflagellar rod protein 1	51704749
68/385	156	1050.5115	-9.47		R.VLENSEGFR.T	(18)	putative heat shock 70-related protein 1,mitochondrial precursor	68127922
	161	1065.5529	-14.86	U	R.SKFEGITQR.L	(18)	putative heat shock 70-related protein 1,mitochondrial precursor	68127922
	288	1199.6608	-11.22		K.DAGTIAGLNVIR.V	(71)	putative heat shock 70-related protein 1,mitochondrial precursor	68127922
	513	1402.7194	-11.76		K.EINDVVLVGGMTR.M	(98)	putative heat shock 70-related protein 1,mitochondrial precursor	68127922
	1078	1880.0265	1.54		R.GVNPDEAVALGAATLGGVLR.G	(170)	putative heat shock 70-related protein 1,mitochondrial precursor	68127922
	1104	1911.9064	2.42	U	K.VSNAVVTCPAYFNDAQR.Q + Carbamidomethyl (C)	(68)	putative heat shock 70-related protein 1,mitochondrial precursor	68127922

## Sheet: Lamazonensis
L. amazonensis
Gel ID Number	Query	Observed mass	ppm	Unique	Peptide	Score	Protein Name	Accession GI
b4	350	1169.6652	29.0	U	K.FDLSGIPPAPR.G	(72)	glucose-regulated protein 78	gi|16797868
b4	662	1405.7694	26.5	U	R.ITPSVVAFTDAER.L	60	glucose-regulated protein 78	gi|16797868
b4	729	1460.8032	30.2		K.SDIDEIVLVGGSTR.I	(85)	glucose-regulated protein 78	gi|16797868
b4	968	1664.8878	29.3		K.NAVVTVPAYFNDAQR.Q	(79)	glucose-regulated protein 78	gi|16797868
b7	108	1023.4412	-7.60		K.EDAANNYAR.G	52	alpha tubulin	gi|606648
b7	135	1043.5609	-11.73		K.EIVDLALDR.I	(57)	alpha tubulin	gi|606648
b7	381	1283.4983	-4.41		K.YMSCCLMYR.G + 2 Carbamidomethyl (C)	(48)	alpha tubulin	gi|606648
b7	405	1299.4838	-11.60		K.YMSCCLMYR.G + 2 Carbamidomethyl (C); Oxidation (M)	(18)	alpha tubulin	gi|606648
b7	563	1443.8525	-0.31		R.LIGQVVSSLTASLR.F	(115)	alpha tubulin	gi|606648
b7	857	1663.8408	0.60		R.SLDIERPSYTNVNR.L	69	alpha tubulin	gi|606648
b7	954	1760.9540	-2.35		R.IHFVLTSYAPVVSAEK.A	126	alpha tubulin	gi|606648
b7	1002	1804.9221	3.95	U	R.CIFLDLEPTVVDEVR.T + Carbamidomethyl (C)	(118)	alpha tubulin	gi|606648
b7	1292	2409.2424	14.1		R.FDGALNVDLTEFQTNLVPYPR.I	203	alpha tubulin	gi|606648
B8	806	1532.8525	43.7	U	R.LQVHQEYLEAFR.R	98	paraflagellar rod protein 2C	gi|134060772
B8	982	1678.9561	43.4	U	K.LLELSVYNCDLALR.C + Carbamidomethyl (C)	111	paraflagellar rod protein 2C	gi|134060772
B9	234	1072.5171	27.1		K.YQCVEFAR.R + Carbamidomethyl (C)	28	putative trypanothione synthetase	gi|322493004
B9	392	1212.6454	30.7		K.LCILFDEFR.F + Carbamidomethyl (C)	71	putative trypanothione synthetase	gi|322493004
B9	685	1432.8097	21.1	U	K.SVITGVDSPFAAIR.I	48	putative trypanothione synthetase	gi|322493004
B9	719	1446.7865	19.2	U	R.DAATAESFAVLPVR.N	80	putative trypanothione synthetase	gi|322493004
B9	1080	1779.8982	30.0		K.VVSYYESNHEFHLR.C	70	putative trypanothione synthetase	gi|322493004
B9	1442	2407.2012	37.0	U	R.VGSNVTITSGDGAVHAESGGNYGTR.N + Deamidated (NQ)	98	putative trypanothione synthetase	gi|322493004
B9	1564	3060.6680	44.2	U	R.ASVSFNRPGHIPFGAVQGYAPGGIPAYSNK.H + Deamidated (NQ)	29	putative trypanothione synthetase	gi|322493004
b10	645	1385.7762	21.6		K.VFALDLFEYIR.S	87	metallo-peptidase, Clan MA(E), Family M3	gi|322492700
b10	1054	1754.9399	24.6	U	K.SGCMLGYIILDLFPR.E + Carbamidomethyl (C)	112	metallo-peptidase, Clan MA(E), Family M3	gi|322492700
b10	1078	1770.9252	18.9	U	K.SGCMLGYIILDLFPR.E + Carbamidomethyl (C); Oxidation (M)	(20)	metallo-peptidase, Clan MA(E), Family M3	gi|322492700
b10	1132	1811.9279	25.9	U	R.DSLNTTQLFYDLEPR.V	137	metallo-peptidase, Clan MA(E), Family M3	gi|322492700
b10	1217	1898.9502	19.6		R.VVELETFSIDNFESNR.Q	(88)	metallo-peptidase, Clan MA(E), Family M3	gi|322492700
b10	1403	2272.2700	25.3		R.HQLAVLLGYPSFAHLYISDK.M	96	metallo-peptidase, Clan MA(E), Family M3	gi|322492700
b10	1463	2425.3337	32.4		R.QLQFATYSLQIFGLPFSTQPR.D + Gln->pyro-Glu (N-term Q)	(100)	metallo-peptidase, Clan MA(E), Family M3	gi|322492700
b10	1468	2442.3469	26.7		R.QLQFATYSLQIFGLPFSTQPR.D	144	metallo-peptidase, Clan MA(E), Family M3	gi|322492700
b10	1176	1839.9539	42.4	U	R.DNLNTTQLFYDLEPR.V + Deamidated (NQ)	28	metallo-peptidase, Clan MA(E), Family M3	gi|134070535
b11	1209	1880.0891	34.9		R.GVNPDEAVALGAATLGGVLR.G	(161)	putative heat shock 70-related protein 1,mitochondrial precursor	gi|68127922
b11	1430	2370.4661	43.0		K.GLVLLDVTPLSLGIETLGGVFTR.M	189	putative heat shock 70-related protein 1,mitochondrial precursor	gi|68127922
b13	1201	1880.0645	21.8		R.GVNPDEAVALGAATLGGVLR.G	(173)	putative heat shock 70-related protein 1,mitochondrial precursor	gi|68127922
b13	1428	2370.4258	26.0		K.GLVLLDVTPLSLGIETLGGVFTR.M	(179)	putative heat shock 70-related protein 1,mitochondrial precursor	gi|68127922
b13	1556	2899.4324	36.4		K.ATNGDTHLGGEDFDLALSDYILEEFR.K + Deamidated (NQ)	169	putative heat shock 70-related protein 1,mitochondrial precursor	gi|68127922
b15	1207	1880.0826	31.4		R.GVNPDEAVALGAATLGGVLR.G	200	putative heat shock 70-related protein 1,mitochondrial precursor	gi|68127922
B17	514	1288.7471	7.69	U	K.EHGGTLPLPVIR.N	30	UTP-glucose-1-phosphate uridylyltransferase 2,putative	gi|322490347
B17	524	1310.6836	18.4	U	K.KIDFLMEVCR.R + Carbamidomethyl (C)	63	UTP-glucose-1-phosphate uridylyltransferase 2,putative	gi|322490347
B17	827	1558.8142	21.9	U	K.YAFFNTNNLWIR.L	64	UTP-glucose-1-phosphate uridylyltransferase 2,putative	gi|322490347
B17	1018	1714.9569	23.7		K.TFLDFTALQVQYLR.Q	123	UTP-glucose-1-phosphate uridylyltransferase 2,putative	gi|322490347
b18	1213	1892.0238	17.2		R.DVEGQNVLLFIDNIFR.F	162	putative ATPase beta subunit	gi|68126939
b18	1302	2022.0601	22.9		R.DEPLTLEIVQHLDANTGR.C + Deamidated (NQ)	(50)	putative ATPase beta subunit	gi|68126939
b18	1404	2273.2104	27.4		R.IPAAVGYQPTLAEDLGMLQER.I + Deamidated (NQ)	(70)	putative ATPase beta subunit	gi|68126939
b18	1520	2698.4915	32.7		K.ELQDIIAVLGIDELSEEDKVVVDR.A + Deamidated (NQ)	124	putative ATPase beta subunit	gi|68126939
b30	692	1437.7283	26.0		K.DSFVAAWQWATR.E	96	elongation factor 2	gi|68129663
b30	1060	1756.9403	28.4		R.AYLPVAESFGFTADLR.A	119	elongation factor 2	gi|68129663
b30	1281	1984.1173	28.4		R.GVIIGEENRPGTPIYNVR.A	64	elongation factor 2	gi|68129663
b30	1025	1721.8618	28.4	U	R.LLADNYEWDVQEAR.K	101	elongation factor 2	gi|322490597
b33	285	1113.6323	20.8	U	K.GFPTLYLFR.N	73	52 kDa PDI	gi|116293933
b33	636	1379.7037	21.3	U	K.FPAFVVDYEHR.H	97	52 kDa PDI	gi|116293933
b33	1358	2110.1541	29.1		R.SQVLLTYIDGDQYRPVSR.Q	74	52 kDa PDI	gi|116293933
b33	1532	2743.4976	44.1	U	K.FDVSGFPTIYFIPAGKPPVAYEGDR.T	183	52 kDa PDI	gi|116293933
b33	1554	2876.4731	48.8	U	R.SQMNFVLVTDATISPDDGMESVTVYR.Q + Deamidated (NQ)	169	52 kDa PDI	gi|116293933
b34	1216	1892.0607	36.7		R.DVEGQNVLLFIDNIFR.F	(141)	putative ATPase beta subunit	gi|68126939
b34	1405	2273.2537	46.4		R.IPAAVGYQPTLAEDLGMLQER.I + Deamidated (NQ)	(102)	putative ATPase beta subunit	gi|68126939
b35	505	1285.6276	30.7		R.FEELCGDLFR.S + Carbamidomethyl (C)	(59)	heat shock protein 70	gi|293057
b35	1267	1966.0576	36.9		K.DCHLLGTFDLSGIPPAPR.G + Carbamidomethyl (C)	(159)	heat shock protein 70	gi|293057
b35	1496	2623.3696	48.5		K.SQIFSTYADNQPGVHIQVFEGER.A + Deamidated (NQ)	(141)	heat shock protein 70	gi|293057
b35	594	1348.7151	37.6		K.HFSVEGQLEFR.A	(30)	Heat shock protein 83	gi|123665
b36	509	1285.6488	47.2		R.FEELCGDLFR.S + Carbamidomethyl (C)	(66)	heat shock protein 70	gi|293057
b36	1271	1966.0895	53.1		K.DCHLLGTFDLSGIPPAPR.G + Carbamidomethyl (C)	(175)	heat shock protein 70	gi|293057
b36	1497	2623.4331	72.8		K.SQIFSTYADNQPGVHIQVFEGER.A + Deamidated (NQ)	(108)	heat shock protein 70	gi|293057
b37	504	1285.6250	28.7		R.FEELCGDLFR.S + Carbamidomethyl (C)	(61)	heat shock protein 70	gi|293057
b37	1264	1966.0463	31.1		K.DCHLLGTFDLSGIPPAPR.G + Carbamidomethyl (C)	(149)	heat shock protein 70	gi|293057
b37	1493	2622.3777	45.5		K.SQIFSTYADNQPGVHIQVFEGER.A	(140)	heat shock protein 70	gi|293057
b38	506	1285.6285	31.4		R.FEELCGDLFR.S + Carbamidomethyl (C)	(74)	heat shock protein 70	gi|293057
b38	544	1325.7551	28.6		R.SVHDVVLVGGSTR.I	(56)	heat shock protein 70	gi|293057
b38	782	1512.7739	31.4		R.ARFEELCGDLFR.S + Carbamidomethyl (C)	51	heat shock protein 70	gi|293057
b38	1268	1966.0581	37.1		K.DCHLLGTFDLSGIPPAPR.G + Carbamidomethyl (C)	(152)	heat shock protein 70	gi|293057
b38	1494	2622.3870	49.1		K.SQIFSTYADNQPGVHIQVFEGER.A	(174)	heat shock protein 70	gi|293057
b38	592	1348.7048	30.0		K.HFSVEGQLEFR.A	(77)	Heat shock protein 83	gi|123665
b39	507	1285.6333	35.1		R.FEELCGDLFR.S + Carbamidomethyl (C)	77	heat shock protein 70	gi|293057
b39	545	1325.7596	32.0		R.SVHDVVLVGGSTR.I	(68)	heat shock protein 70	gi|293057
b39	781	1512.7706	29.3		R.ARFEELCGDLFR.S + Carbamidomethyl (C)	(38)	heat shock protein 70	gi|293057
b39	1269	1966.0612	38.7		K.DCHLLGTFDLSGIPPAPR.G + Carbamidomethyl (C)	(154)	heat shock protein 70	gi|293057
b39	1492	2622.3762	45.0		K.SQIFSTYADNQPGVHIQVFEGER.A	178	heat shock protein 70	gi|293057
b39	1534	2752.4634	51.7		K.KSQIFSTYADNQPGVHIQVFEGER.A + 2 Deamidated (NQ)	51	heat shock protein 70	gi|293057
b40	593	1348.7076	32.0		K.HFSVEGQLEFR.A	85	Heat shock protein 83	gi|123665
b41	508	1285.6338	35.5		R.FEELCGDLFR.S + Carbamidomethyl (C)	(43)	heat shock protein 70	gi|293057
b41	1266	1966.0521	34.1		K.DCHLLGTFDLSGIPPAPR.G + Carbamidomethyl (C)	(150)	heat shock protein 70	293057
b21	432	1327.6213	-4.82	U	R.INVYFDESAGGR.Y	(76)	beta tubulin	68128896
b21	470	1357.6355	-2.04	U	R.INVYFDESTGGR.Y	(70)	beta-tubulin	13569565
b24	212	1052.5415	21.1	U	R.GGIVDLCYR.G + Carbamidomethyl (C)	38	trypanothione reductase	gi|104745490
b24	415	1242.5471	21.2	U	R.ESGGFGWEMSR.E	104	trypanothione reductase	gi|104745490
b24	436	1258.5317	12.7	U	R.ESGGFGWEMSR.E + Oxidation (M)	(28)	trypanothione reductase	gi|104745490
b24	771	1498.7694	20.1	U	K.LMVTGAQYMDTLR.E	60	trypanothione reductase	gi|104745490
b24	918	1642.8127	23.5	U	K.TSMDNIYAIGDVTSR.V	73	trypanothione reductase	gi|104745490
b24	1434	2388.1809	32.3	U	K.HVHFNDGTEADYDQVMLAIGR.V	162	trypanothione reductase	gi|104745490
b24	1479	2501.2400	34.1		K.ISDFHNTIGVHPTSAEELCSMR.A + Carbamidomethyl (C)	81	trypanothione reductase	gi|104745490
b26	1058	1756.9265	20.5		R.AYLPVAESFGFTADLR.A	(86)	elongation factor 2	gi|68129663
B51	1569	3408.9219	61.1	U	R.LVALDVVECNPLLAATESHVNDTISVGCAIAR.C + 2 Carbamidomethyl (C); Deamidated (NQ)	158	arginase	gi|37964189
B52	847	1569.8662	48.1	U	K.YIFSQSLQEAEVR.V	98	conserved hypothetical protein	gi|322489647
B57	1077	1766.9896	26.1	U	R.LVVFTQGSQPTVYATR.S	115	putative adenosine kinase	gi|322493484
B57	1179	1842.9670	27.7	U	K.TVPYFDVIFGNEIEAK.A + Deamidated (NQ)	19	putative adenosine kinase	gi|322493484
B57	1239	1917.0247	31.3	U	R.SLVANLSAANFLSADHMR.S	135	putative adenosine kinase	gi|322493484
B57	1248	1932.9991	20.4	U	R.SLVANLSAANFLSADHMR.S + Oxidation (M)	(27)	putative adenosine kinase	gi|322493484
b58	713	1443.9078	38.0		R.LIGQVVSSLTASLR.F	124	alpha tubulin	gi|322489468
b58	1126	1804.9830	37.7	U	R.CIFLDLEPTVVDEVR.T + Carbamidomethyl (C)	(137)	alpha tubulin	gi|322489468
b58	1453	2409.3279	49.6		R.FDGALNVDLTEFQTNLVPYPR.I	(180)	alpha tubulin	gi|322489468
b57	564	1327.6702	32.0		R.INVYFDESAGGR.Y	(68)	beta tubulin	gi|68128896
b43	785	1515.7745	16.7		K.IWHHTFYNELR.V	(71)	actin	gi|28627572
b61	419	1246.6440	30.3	U	K.DLEQLEAWSR.Q	80	cytochrome c oxidase subunit IV	gi|322489399
b61	734	1465.7644	31.5		R.WNLNTELHPADR.A	59	cytochrome c oxidase subunit IV	gi|322489399
b61	1046	1746.8694	26.3		R.WYGHALELDTHNYK.F	101	cytochrome c oxidase subunit IV	gi|322489399
b61	1419	2317.1848	41.6	U	K.YHIVYFDDFQTVAANDATAR.K	191	cytochrome c oxidase subunit IV	gi|322489399
b61	1425	2352.2695	38.5		R.ANELAEDNRLDILPGGSPNSLR.E + Deamidated (NQ)	48	cytochrome c oxidase subunit IV	gi|322489399
b61	1473	2469.2859	44.7	U	K.TVLPHIDFASSYECLLFDADR.L + Carbamidomethyl (C)	159	cytochrome c oxidase subunit IV	gi|322489399
B62	955	1663.8961	22.3	U	K.FLDAFAPLYQHSVR.N	84	ysine decarboxylase-like protein	gi|322490177
B62	1285	1992.1470	25.9	U	K.IGIVNVDGFFDPFVALLR.H	108	ysine decarboxylase-like protein	gi|322490177
b45	788	1515.8008	34.1		K.IWHHTFYNELR.V	99	actin	gi|28627572
b45	1044	1743.9352	35.4		R.ELYGNIVLSGGSTMFR.N	(138)	actin	gi|28627572
b45	1065	1759.9208	29.8		R.ELYGNIVLSGGSTMFR.N + Oxidation (M)	(51)	actin	gi|28627572
b45	1412	2308.1338	43.6	U	K.SANEEAFELPDGNVMMVGNQR.F	139	actin	gi|28627572
b45	1563	3038.7268	55.5		R.TTGIVLDAGDGVTHTVPIYEGYSLPHAVR.R	(222)	actin	gi|28627572
b45	132	1043.5483	-23.82		K.EIVDLALDR.I	(61)	alpha tubulin	gi|606648
b45	445	1342.6559	-32.98		R.QLFNPEQLVSGK.E + Gln->pyro-Glu (N-term Q)	63	alpha tubulin	gi|606648
b45	473	1359.6749	-38.11		R.QLFNPEQLVSGK.E	(62)	alpha tubulin	gi|606648
b45	997	1804.8934	-11.96	U	R.CIFLDLEPTVVDEVR.T + Carbamidomethyl (C)	(137)	alpha tubulin	gi|606648
b45	1271	2348.1245	3.92		R.QLFNPEQLVSGKEDAANNYAR.G + Deamidated (NQ); Gln->pyro-Glu (N-term Q)	(71)	alpha tubulin	gi|606648
b45	1276	2366.1255	-0.14		R.QLFNPEQLVSGKEDAANNYAR.G + 2 Deamidated (NQ)	(110)	alpha tubulin	gi|606648
b46	849	1572.8195	34.5		R.DQESFDLALELHR.E	104	cystathionine beta-synthase	gi|322490120
b46	874	1598.8027	38.0	U	K.FADVNWMIENGFR.Q	81	cystathionine beta-synthase	gi|322490120
b46	887	1614.7826	28.3	U	K.FADVNWMIENGFR.Q + Oxidation (M)	(32)	cystathionine beta-synthase	gi|322490120
b46	1254	1945.0430	33.8		R.TETSLPHDHPDSLIGVAR.R	110	cystathionine beta-synthase	gi|322490120
b46	1256	1956.0675	42.0	U	R.DQILANALEAVGNTPCIR.L + Carbamidomethyl (C); Deamidated (NQ)	120	cystathionine beta-synthase	gi|322490120
b46	1535	2759.6008	50.8	U	K.SGTLKPGSVIVEATSGNTGIGLAMAAAIR.G + Deamidated (NQ); Oxidation (M)	46	cystathionine beta-synthase	gi|322490120
B46	676	1416.8109	29.4		K.ETTLQSLGAEVIR.T	54	cystathionine beta-synthase	gi|68125732
b66	396	1223.6096	15.8	U	K.TEEEIYNAVR.F	(64)	glycosomal phosphoenolpyruvate carboxykinase,putative	gi|322492996
b66	536	1314.6212	4.95	U	R.GVFNIEGGCYAK.A + Carbamidomethyl (C)	(56)	glycosomal phosphoenolpyruvate carboxykinase,putative	gi|322492996
b66	663	1406.7775	17.1	U	K.GILTVMFELMPR.Q	86	glycosomal phosphoenolpyruvate carboxykinase,putative	gi|322492996
b66	679	1422.7570	6.08	U	K.GILTVMFELMPR.Q + Oxidation (M)	(31)	glycosomal phosphoenolpyruvate carboxykinase,putative	gi|322492996
b66	815	1540.8384	17.2	U	K.RGDVTVFFGLSGTGK.T	(41)	glycosomal phosphoenolpyruvate carboxykinase,putative	gi|322492996
b76	1320	2038.9786	38.7	U	R.HQYTFQEPMAIEDLCR.I + Carbamidomethyl (C); Deamidated (NQ)	101	putative proteasome alpha 3 subunit	gi|322489631
b76	1335	2054.9663	34.9	U	R.HQYTFQEPMAIEDLCR.I + Carbamidomethyl (C); Deamidated (NQ); Oxidation (M)	(47)	putative proteasome alpha 3 subunit	gi|322489631
b76	1371	2179.2559	31.7	U	K.TTPQFQILALSELKPHAER.A	110	putative proteasome alpha 3 subunit	gi|322489631
b76	1484	2551.3496	34.8	U	K.IAEHIGCSVAGVTSDAYALLNYAR.L + Carbamidomethyl (C)	215	putative proteasome alpha 3 subunit	gi|322489631
B80	768	1497.7474	30.2		K.FGHVTYFWNGNR.S	(44)	2,3-bisphosphoglycerate-independent phosphoglycerate mutase	gi|321398823
b81	1119	1804.9545	21.9	U	R.CIFLDLEPTVVDEVR.T + Carbamidomethyl (C)	(111)	alpha tubulin	gi|322489468
b82	674	1416.7874	24.9	U	R.LVTFFTEEFKR.K	(87)	heat shock protein 70	gi|293057
b82	746	1473.7155	20.3		R.TTPSYVAFTDSER.L	(76)	heat shock protein 70	gi|293057
b82	839	1566.8334	27.0		K.AVVTVPAYFNDSQR.Q	(102)	heat shock protein 70	gi|293057
b83	96	945.5519	22.6	U	K.LPVFWQR.T	47	conserved hypothetical protein	gi|68130344
b84	226	1062.5709	32.2	U	R.LYWQEPAR.V	42	conserved hypothetical protein	gi|68129693
b84	1261	1964.0463	34.1	U	K.LMDQSLPVYDDVVTGVGR.L	144	conserved hypothetical protein	gi|68129693
b84	1399	2256.1289	39.9	U	R.VWHLFEADDTLMLEEHDR.E	123	conserved hypothetical protein	gi|68129693
b67	417	1245.5353	11.9	U	R.MFNETDFEGR.R	62	putative RNA-binding protein	gi|321398747
b67	523	1305.7026	17.5	U	R.ETFQQVGLVER.A	73	putative RNA-binding protein	gi|321398747
b67	1183	1853.9603	21.0	U	K.LFVSNLPFDCTNSALR.E + Carbamidomethyl (C)	123	putative RNA-binding protein	gi|321398747
b67	1388	2209.0662	26.5	U	K.SEDEAQIAIAEFDGIEMANR.A	171	putative RNA-binding protein	gi|321398747
b67	1390	2226.0642	35.8	U	R.GQYTAGGYYQGAAASGAAAGYNR.H + Deamidated (NQ)	166	putative RNA-binding protein	gi|321398747
b67	1464	2426.3499	41.1	U	R.NQGTILFVGNLPFQTPWQHVK.D + 2 Deamidated (NQ)	81	putative RNA-binding protein	gi|321398747
b86	407	1230.7021	27.1	U	K.DAGTISGLEVLR.I	89	heat shock protein 70	gi|293057
b86	444	1260.6692	14.4	U	R.LVTFFTEEFK.R	70	heat shock protein 70	gi|293057
b86	629	1376.7532	26.4	U	K.GDDKPVISVQYR.G	92	heat shock protein 70	gi|293057
b86	675	1416.7972	31.8	U	R.LVTFFTEEFKR.K	(89)	heat shock protein 70	gi|293057
b86	747	1473.7240	26.1		R.TTPSYVAFTDSER.L	117	heat shock protein 70	gi|293057
b86	840	1566.8395	30.9		K.AVVTVPAYFNDSQR.Q	(95)	heat shock protein 70	gi|293057
b86	1005	1694.9381	30.7		K.KAVVTVPAYFNDSQR.Q	97	heat shock protein 70	gi|293057
b86	1022	1719.7753	31.9		K.ATNGDTHLGGEDFDNR.L + Deamidated (NQ)	(112)	heat shock protein 70	gi|293057
b86	774	1501.7542	24.8		R.TTPSYVAFTETER.L	(65)	heat shock protein 70-related protein	gi|134062940
B88	898	1627.9427	22.9	U	K.AILLFDVDGTLTPPR.N	77	phosphomannomutase	gi|15387672
b89	442	1260.6556	3.59	U	R.LVTFFTEEFK.R	(69)	heat shock protein 70	gi|293057
b89	671	1416.7783	18.4	U	R.LVTFFTEEFKR.K	94	heat shock protein 70	gi|293057
b89	744	1473.7076	14.9		R.TTPSYVAFTDSER.L	(91)	heat shock protein 70	gi|293057
b89	836	1566.8177	17.0		K.AVVTVPAYFNDSQR.Q	(52)	heat shock protein 70	gi|293057
b72	298	1125.7010	20.6		K.LAVNLVPFPR.L	(56)	beta tubulin	gi|68128896
b72	327	1146.6130	19.9		R.FPGQLNSDLR.K	(78)	beta tubulin	gi|68128896
b72	431	1253.7946	17.4		R.KLAVNLVPFPR.L	(69)	beta tubulin	gi|68128896
b72	558	1327.6576	22.5		R.INVYFDESAGGR.Y	110	beta tubulin	gi|68128896
b72	634	1378.7516	21.4		R.IMMTFSVIPSPR.V	(46)	beta tubulin	gi|68128896
b72	1314	2034.0189	29.1		K.GHYTEGAELIDSVLDVCR.K + Carbamidomethyl (C)	(150)	beta tubulin	gi|68128896
b72	1550	2812.5386	63.9		R.AGPYGQLFRPDNFIFGQSGAGNNWAK.G	(152)	beta tubulin	gi|68128896
b72	1565	3064.6079	74.2		K.FWEVIADEHGVDPTGSYQGDSDLQLER.I + Deamidated (NQ)	59	beta tubulin	gi|68128896
B90	740	1471.7281	14.8	U	R.TTPSYVAFTEAER.L	73	heat shock protein 70-related protein	gi|322492667
b99	808	1534.8313	13.2		R.DYGVLIEESGIALR.G	(123)	peroxidoxin	gi|322491865
b99	1488	2617.3672	32.3	U	R.NTQVIAVSCDSVYSHLAWVNTPR.K + Carbamidomethyl (C)	(165)	peroxidoxin	gi|322491865
B100	828	1558.8546	14.4	U	K.DTIAILEALLEDSR.-	97	phosphomannomutase	gi|15387672
B100	992	1690.7468	16.4	U	K.TSEGGNDYEIFTDSR.T	77	phosphomannomutase	gi|15387672
b101	826	1558.7938	12.2	U	K.SIAFLSYGDSETLR.Y	107	conserved hypothetical protein	gi|322493705
b101	1282	1985.8478	22.3	U	R.EGEAYYYGEGVDDESFR.G	159	conserved hypothetical protein	gi|322493705
b101	1568	3308.7061	43.4	U	R.YMVTPTALGNYAVSVAEVTYNVEQGNTATSR.K + 2 Deamidated (NQ)	64	conserved hypothetical protein	gi|322493705
b102	280	1110.5210	19.2		K.ECVQSGQFR.L + Carbamidomethyl (C)	67	ribonucleoprotein p18, mitochondrial precursor,putative	gi|322489787
b102	891	1615.8674	12.1		K.VKPNEESWTWVLK.E	71	ribonucleoprotein p18, mitochondrial precursor,putative	gi|322489787
b102	1039	1743.8499	13.8		R.YYDEAGEVLVNMNVK.N	120	ribonucleoprotein p18, mitochondrial precursor,putative	gi|322489787
b102	1063	1759.8491	16.1		R.YYDEAGEVLVNMNVK.N + Oxidation (M)	(48)	ribonucleoprotein p18, mitochondrial precursor,putative	gi|322489787
b102	1100	1792.8712	30.2		K.NCPPDLETYNATLQR.I + Carbamidomethyl (C); Deamidated (NQ)	109	ribonucleoprotein p18, mitochondrial precursor,putative	gi|322489787
b103	672	1416.7819	21.0	U	R.LVTFFTEEFKR.K	(48)	heat shock protein 70	gi|293057
b103	838	1566.8275	23.3		K.AVVTVPAYFNDSQR.Q	(80)	heat shock protein 70	gi|293057
b103	1021	1719.7733	30.7		K.ATNGDTHLGGEDFDNR.L + Deamidated (NQ)	121	heat shock protein 70	gi|293057
b104	409	1231.6656	9.14	U	K.MPWLALPFEK.R	76	cytosolic tryparedoxin	gi|157781821
b104	420	1247.6586	7.48	U	K.MPWLALPFEK.R + Oxidation (M)	(73)	cytosolic tryparedoxin	gi|157781821
b104	1050	1752.8970	29.5	U	R.HALTQDPEGAQFPWR.D	85	cytosolic tryparedoxin	gi|157781821
b104	1278	1980.0402	28.7	U	R.ARHALTQDPEGAQFPWR.D	66	cytosolic tryparedoxin	gi|157781821
b104	1287	1996.9780	31.7	U	R.HALTQDPEGAQFPWRDE.-	97	cytosolic tryparedoxin	gi|157781821
b104	1386	2199.2729	39.2	U	K.VESIPTLIGLNADTGEIVTTR.A	178	cytosolic tryparedoxin	gi|157781821
b107	405	1230.6951	6.22	U	K.SCAVQLIAQIK.A + Carbamidomethyl (C)	(70)	putative endoribonuclease L-PSP (pb5)	gi|322491882
b107	931	1649.8309	15.7	U	K.LMVGQLGDSLTAEDGK.V + Oxidation (M)	(65)	putative endoribonuclease L-PSP (pb5)	gi|322491882
b91	1033	1730.9882	17.0	U	K.KHDVILGLFLFGTDR.V	143	putative 2,4-dihydroxyhept-2-ene-1,7-dioic acid aldolase	gi|68127027
b110	130	993.4933	14.6		K.EHLEYFR.M	(53)	paraflagellar rod protein 1D	gi|27977612
b110	798	1527.8431	20.0		R.SQLDATQLAQVPTR.T	94	paraflagellar rod protein 1D	gi|27977612
b110	920	1646.8518	30.2		R.QLQNLGTDRFDEVK.R + Deamidated (NQ); Gln->pyro-Glu (N-term Q)	61	paraflagellar rod protein 1D	gi|27977612
b110	939	1662.8798	21.2		R.QLQNLGTDRFDEVK.R	(40)	paraflagellar rod protein 1D	gi|27977612
b110	1017	1710.8960	23.8		K.LLELTVYNCDLAMR.C + Carbamidomethyl (C)	(70)	paraflagellar rod protein 1D	gi|27977612
b110	1036	1739.9591	23.2	U	R.RVENAQFLEVAAQHK.K	77	paraflagellar rod protein 1D	gi|27977612
b110	1368	2178.1938	31.0		R.ELYRPEDKPQFMDIIGVK.K	45	paraflagellar rod protein 1D	gi|27977612
b110	1541	2788.4065	47.9		K.TACLENEELVQELHISDWSETQR.Q + Carbamidomethyl (C); Deamidated (NQ)	(113)	paraflagellar rod protein 1D	gi|27977612
b111	378	1199.6953	17.6		K.DAGTIAGLNVIR.V	(43)	putative heat shock 70-related protein 1,mitochondrial precursor	gi|68127922
b111	657	1402.7559	14.3		K.EINDVVLVGGMTR.M	(41)	putative heat shock 70-related protein 1,mitochondrial precursor	gi|68127922
b111	1203	1880.0762	28.0		R.GVNPDEAVALGAATLGGVLR.G	(193)	putative heat shock 70-related protein 1,mitochondrial precursor	gi|68127922
b111	1232	1911.9614	31.2		K.VSNAVVTCPAYFNDAQR.Q + Carbamidomethyl (C)	(74)	putative heat shock 70-related protein 1,mitochondrial precursor	gi|68127922
b113	349	1169.6418	8.96	U	K.FDLSGIPPAPR.G	83	glucose-regulated protein 78	gi|16797868
b113	967	1664.8710	19.2		K.NAVVTVPAYFNDAQR.Q	(80)	glucose-regulated protein 78	gi|16797868
B92	622	1373.8281	9.46	U	K.AVTYPGLLTVAIR.C	73	putative proteasome alpha 1 subunit	gi|322495730
b93	1360	2128.0608	34.7	U	K.LDELFTDIYVGEQYEHR.T + Deamidated (NQ)	50	putative pyruvate dehydrogenase E1 component alpha subunit	gi|322490383
b97	370	1192.6533	8.40	U	R.HATINDLPVGR.N	(74)	peroxidoxin	gi|322491865
b97	809	1534.8364	16.5		R.DYGVLIEESGIALR.G	(118)	peroxidoxin	gi|322491865
b97	987	1687.8866	12.8		R.EAAPQFSGQAVVNGAIK.E + Deamidated (NQ)	(68)	peroxidoxin	gi|322491865
b97	1487	2617.3635	30.9	U	R.NTQVIAVSCDSVYSHLAWVNTPR.K + Carbamidomethyl (C)	185	peroxidoxin	gi|322491865
b123	171	1029.4866	18.4		K.QFYEQFGK.N + Gln->pyro-Glu (N-term Q)	(45)	Heat shock protein 83	gi|123665
b123	204	1046.5161	21.0		K.QFYEQFGK.N	51	Heat shock protein 83	gi|123665
b123	591	1348.7047	29.9		K.HFSVEGQLEFR.A	(67)	Heat shock protein 83	gi|123665
b123	630	1376.7566	10.6		K.KLESSPFIEQAK.R	70	Heat shock protein 83	gi|123665
b123	783	1513.8267	27.1		K.GVVDSEDLPLNISR.E	118	Heat shock protein 83	gi|123665
b123	879	1604.7649	28.8	U	K.EGVHFEESEEEKR.Q	113	Heat shock protein 83	gi|123665
b126	95	945.5057	16.6	U	R.SIVGWNNR.I	52	GDP-mannose pyrophosphorylase	gi|12584592
b126	306	1132.6099	9.02	U	K.FIPSLLDGDR.K	52	GDP-mannose pyrophosphorylase	gi|12584592
b126	311	1138.6045	-18.46	U	R.VNAGIYIFNK.S	51	GDP-mannose pyrophosphorylase	gi|12584592
b126	445	1260.7042	7.58	U	K.FIPSLLDGDRK.T	54	GDP-mannose pyrophosphorylase	gi|12584592
b126	639	1381.7299	13.7	U	R.FVEKPSSFLGDR.V	95	GDP-mannose pyrophosphorylase	gi|12584592
b126	1145	1818.9438	22.9	U	K.YGVVVYSQQSYQIER.F	130	GDP-mannose pyrophosphorylase	gi|12584592
b126	1299	2017.1654	25.0	U	K.AVGVTEVILAVAYRPEAMK.E	85	GDP-mannose pyrophosphorylase	gi|12584592
b126	1309	2033.1604	24.8	U	K.AVGVTEVILAVAYRPEAMK.E + Oxidation (M)	(30)	GDP-mannose pyrophosphorylase	gi|12584592
b126	1466	2433.2117	32.8	U	K.IGDGAVIGPCASIGANCVIGESCR.I + 3 Carbamidomethyl	165	GDP-mannose pyrophosphorylase	gi|12584592
B130	1009	1700.7941	31.1		R.TDGANVNSWHWEER.D	78	conserved hypothetical protein	gi|134068933
B130	1020	1717.9070	27.2	U	K.IEEVSDISGDVTVAQR.K	76	conserved hypothetical protein	gi|134068933
b133	786	1515.7791	19.8		K.IWHHTFYNELR.V	(55)	actin	gi|28627572
B133	275	1102.5618	14.1	U	K.HQFELICR.A + Carbamidomethyl (C)	36	putative serine/threonine protein phosphatase catalytic subunit	gi|68127416
B133	362	1182.6522	18.3	U	K.FPENFFILR.G	67	putative serine/threonine protein phosphatase catalytic subunit	gi|68127416
B133	667	1409.8195	18.1	U	K.VKFPENFFILR.G	73	putative serine/threonine protein phosphatase catalytic subunit	gi|68127416
B133	1027	1722.8607	19.7	U	K.ICGDIHGQYYDLIR.L + Carbamidomethyl (C)	109	putative serine/threonine protein phosphatase catalytic subunit	gi|68127416
B133	1013	1709.9045	19.9	U	R.STSVNVYLLDKDEAR.N	87	putative G-actin binding protein	gi|68130221
b134	243	1077.5531	19.3		K.LREEYPDR.I	43	beta tubulin	gi|68128896
b134	300	1125.7069	25.8		K.LAVNLVPFPR.L	(64)	beta tubulin	gi|68128896
b134	329	1146.6180	24.3		R.FPGQLNSDLR.K	(83)	beta tubulin	gi|68128896
b134	433	1253.8075	27.7		R.KLAVNLVPFPR.L	86	beta tubulin	gi|68128896
b134	562	1327.6655	28.5		R.INVYFDESAGGR.Y	(105)	beta tubulin	gi|68128896
b134	635	1378.7614	28.5		R.IMMTFSVIPSPR.V	85	beta tubulin	gi|68128896
b134	911	1633.8485	34.4		R.AVLMDLEPGTMDSVR.A	(106)	beta tubulin	gi|68128896
b134	935	1654.8811	35.0		R.LHFFMMGFAPLTSR.G	97	beta tubulin	gi|68128896
b134	1316	2034.0439	41.4		K.GHYTEGAELIDSVLDVCR.K + Carbamidomethyl (C)	(173)	beta tubulin	gi|68128896
b134	1548	2812.4993	49.9		R.AGPYGQLFRPDNFIFGQSGAGNNWAK.G	171	beta tubulin	gi|68128896
b93	950	1663.8751	21.2		R.SLDIERPSYTNVNR.L	(27)	alpha tubulin	gi|322489468
b120	211	1052.5271	7.37	U	R.GGIVDLCYR.G + Carbamidomethyl (C)	(28)	trypanothione reductase	gi|104745490
B121	1038	1741.9675	16.7	U	K.SLTFVISHVVAEHFR.H	80	putative peptidase M20/M25/M40	gi|322494663
b147	669	1410.8362	-9.85	U	R.SAALLLLLLPCAGR.L	18	alpha tubulin	gi|322489468
b147	173	1031.5554	18.1		K.IEVTEVGER.S	62	cofilin-like protein	gi|322488736
b147	340	1159.6520	17.5		K.KIEVTEVGER.S	82	cofilin-like protein	gi|322488736
b147	957	1664.0294	24.1		K.LILIQWIPDTAKPR.E	101	cofilin-like protein	gi|322488736
b147	1559	2961.5574	42.2	U	R.DALSAVSEGYLPIQANDESGLDAEEIVR.K	266	cofilin-like protein	gi|322488736
B147	1476	2475.1633	33.3	U	K.FSTEKPCYVAFDFEYNDAGSK.R + Carbamidomethyl (C)	137	actin severing and dynamics regulatory protein	gi|68566348
B148	1346	2069.1094	29.5	U	K.IYHPNINNNGGICLDILK.D + Carbamidomethyl (C); Deamidated (NQ)	121	probable ubiquitin-conjugating enzyme e2-17 kda	gi|11022580
b139	397	1223.6110	17.0	U	K.TEEEIYNAVR.F	83	glycosomal phosphoenolpyruvate carboxykinase,putative	gi|322492996
b139	537	1314.6265	8.98	U	R.GVFNIEGGCYAK.A + Carbamidomethyl (C)	83	glycosomal phosphoenolpyruvate carboxykinase,putative	gi|322492996
b139	816	1540.8494	24.4	U	K.RGDVTVFFGLSGTGK.T	77	glycosomal phosphoenolpyruvate carboxykinase,putative	gi|322492996
b139	860	1586.7666	25.1	U	R.MLIGDDEHVWTDR.G	122	glycosomal phosphoenolpyruvate carboxykinase,putative	gi|322492996
b139	878	1602.7439	13.9	U	R.MLIGDDEHVWTDR.G + Oxidation (M)	(70)	glycosomal phosphoenolpyruvate carboxykinase,putative	gi|322492996
b140	177	1034.5344	7.61		R.FIGEQGLDR.Y	31	putative heat shock protein	gi|322490382
b140	814	1539.7743	13.4	U	R.ETTTIISFLDDER.F	90	putative heat shock protein	gi|322490382
b140	1189	1861.9226	23.5		R.DFVITVPCYYTAEQR.R + Carbamidomethyl (C)	(82)	putative heat shock protein	gi|322490382
b140	1385	2199.0596	34.2	U	R.ECDYLLYQHMLNEVQSR.Y + Carbamidomethyl (C); Deamidated (NQ)	28	putative heat shock protein	gi|322490382
b142	371	1192.6713	23.5	U	R.HATINDLPVGR.N	80	peroxidoxin	gi|322491865
b142	811	1534.8501	25.4		R.DYGVLIEESGIALR.G	(119)	peroxidoxin	gi|322491865
b142	1489	2617.3938	42.4	U	R.NTQVIAVSCDSVYSHLAWVNTPR.K + Carbamidomethyl (C)	(168)	peroxidoxin	gi|322491865
B143	1057	1756.0123	21.1	U	K.LHVVNNSIVYGLTGLR.T + Deamidated (NQ)	133	putative proteasome beta 3 subunit	gi|68127358
B146	848	1570.7646	32.7	U	K.SADFDAIYEQQQR.D	126	conserved hypothetical protein	gi|322489475

## Sheet: Linfantum
L. infantum
Gel ID Number	Query	Observed mass	ppm	Unique	Peptide	Score	Protein Name	Accession GI
303	665	1532.7969	7.39	U	R.LQVHQEYLEAFR.R	(55)	paraflagellar rod protein 2C [Leishmania braziliensis MHOM/BR/75/M2904]	134060772
	874	1679.8815	8.49	U	K.LLELSVYNCDLALR.C + Carbamidomethyl (C); Deamidated (NQ)	(42)	paraflagellar rod protein 2C [Leishmania braziliensis MHOM/BR/75/M2904]	134060772
	138	1044.5018	2.08	U	R.ISYTEFER.F	(27)	calmodulin-like protein containing EF hand domain [Leishmania infantum JPCM5]	134067555
282	149	1049.4827	-6.78	U	K.QLQETYER.W + Gln->pyro-Glu (N-term Q)	(25)	enolase [Leishmania braziliensis MHOM/BR/75/M2904]	134060435
	170	1067.5012	0.80	U	K.QLQETYER.W + Deamidated (NQ)	(25)	enolase [Leishmania braziliensis MHOM/BR/75/M2904]	134060435
	772	1605.8831	5.23	U	K.AAAAAAGVPLYQYIAR.L	(105)	enolase [Leishmania braziliensis MHOM/BR/75/M2904]	134060435
	783	1616.8207	5.00	U	K.AQIVGDDLTVTNVDR.V + Deamidated (NQ)	(105)	enolase [Leishmania braziliensis MHOM/BR/75/M2904]	134060435
	1037	1832.9429	2.18	U	R.GNPTVEVEVTTEVGVFR.S	89	enolase [Leishmania braziliensis MHOM/BR/75/M2904]	134060435
304	663	1532.7815	-2.66	U	R.LQVHQEYLEAFR.R	(57)	paraflagellar rod protein 2C [Leishmania braziliensis MHOM/BR/75/M2904]	134060772
	872	1678.8749	-4.97	U	K.LLELSVYNCDLALR.C + Carbamidomethyl (C)	(48)	paraflagellar rod protein 2C [Leishmania braziliensis MHOM/BR/75/M2904]	134060772
	137	1044.4882	-10.95	U	R.ISYTEFER.F	(36)	calmodulin-like protein containing EF hand domain [Leishmania infantum JPCM5]	134067555
	705	1561.7664	7.85	U	R.LYPIMADCLYFR.S + Carbamidomethyl (C)	65	calmodulin-like protein containing EF hand domain [Leishmania infantum JPCM5]	134067555
307	88	1001.5643	1.74	U	R.TLIEQELR.L	32	calmodulin-like protein containing EF hand domain [Leishmania infantum JPCM5]	134067555
	139	1044.5057	5.82	U	R.ISYTEFER.F	49	calmodulin-like protein containing EF hand domain [Leishmania infantum JPCM5]	134067555
	675	1535.7881	4.47	U	R.AVASTSNALAPYTGGR.S	41	calmodulin-like protein containing EF hand domain [Leishmania infantum JPCM5]	134067555
	706	1561.7814	17.5	U	R.LYPIMADCLYFR.S + Carbamidomethyl (C)	(58)	calmodulin-like protein containing EF hand domain [Leishmania infantum JPCM5]	134067555
308	741	1583.8615	-8.61		R.AAVQEGIVAGGGTALLR.A + Deamidated (NQ)	(57)	chaperonin HSP60, mitochondrial precursor [Leishmania infantum JPCM5]	134074164
318	486	1376.6401	-16.43		K.DPFENMGAQLVR.Q	107	chaperonin HSP60, mitochondrial precursor [Leishmania infantum JPCM5]	134074164
	734	1582.8719	-12.15		R.AAVQEGIVAGGGTALLR.A	(133)	chaperonin HSP60, mitochondrial precursor [Leishmania infantum JPCM5]	134074164
	735	1582.8810	-6.40		R.AAVQEGIVAGGGTALLR.A	(93)	chaperonin HSP60, mitochondrial precursor [Leishmania infantum JPCM5]	134074164
	785	1625.7845	-9.04		R.YVNMFEAGIIDPTR.V	104	chaperonin HSP60, mitochondrial precursor [Leishmania infantum JPCM5]	134074164
	817	1641.7660	-17.13		R.YVNMFEAGIIDPTR.V + Oxidation (M)	(46)	chaperonin HSP60, mitochondrial precursor [Leishmania infantum JPCM5]	134074164
	956	1766.8195	-5.89		K.TMATELEVVEGMSVDR.G	124	chaperonin HSP60, mitochondrial precursor [Leishmania infantum JPCM5]	134074164
	990	1797.0402	-5.09	U	K.IQSIHSLLPALNHVVR.S	90	chaperonin HSP60, mitochondrial precursor [Leishmania infantum JPCM5]	134074164
	1085	1881.8406	-2.91	U	K.VLEASEESVGYDAQNDR.Y	118	chaperonin HSP60, mitochondrial precursor [Leishmania infantum JPCM5]	134074164
	1118	1926.1245	-1.98	U	K.KIQSIHSLLPALNHVVR.S + Deamidated (NQ)	59	chaperonin HSP60, mitochondrial precursor [Leishmania infantum JPCM5]	134074164
	1138	1964.9828	-3.58		K.AIEFKDPFENMGAQLVR.Q	79	chaperonin HSP60, mitochondrial precursor [Leishmania infantum JPCM5]	134074164
319	488	1376.6666	-2.91		K.GHGGFSVFAGVGER.T	(76)	putative ATPase beta subunit [Leishmania major strain Friedlin]	68126939
	960	1768.9441	0.11		K.ISPESLAELNALGDALR.L	(107)	conserved hypothetical protein [Leishmania infantum JPCM5]	134069786
320	98	1018.5538	-13.95		R.LEAVNGFLR.E	42	conserved hypothetical protein [Leishmania infantum JPCM5]	134069786
	197	1093.5024	-12.44	U	R.FAEAEEELR.Q	31	conserved hypothetical protein [Leishmania infantum JPCM5]	134069786
	959	1768.9401	-2.15		K.ISPESLAELNALGDALR.L	143	conserved hypothetical protein [Leishmania infantum JPCM5]	134069786
321	414	1312.6920	-6.72	U	K.SVFTIIDAPGHR.D	66	elongation factor EF-1a [Leishmania braziliensis]	1857215
322	318	1226.5962	-19.79		K.FPAFVVDFER.R	(54)	protein disulfide isomerase [Leishmania infantum JPCM5]	134073774
324	868	1675.8894	-7.16	U	K.AVVQVFEGTSGIDVVR.S	(99)	putative vacuolar ATP synthase subunit b [Leishmania infantum JPCM5]	134085080
	367	1270.4990	-13.17	U	R.ESGGFGWEMDR.E	95	trypanothione reductase [Leishmania donovani]	322496428
	389	1286.4819	-22.35	U	R.ESGGFGWEMDR.E + Oxidation (M)	(57)	trypanothione reductase [Leishmania donovani]	322496428
	423	1318.6257	-12.83	U	R.TPAYFYESGKR.V	60	trypanothione reductase [Leishmania donovani]	322496428
	633	1510.7621	-8.95		K.LMVTGAQYMDLIR.E	100	trypanothione reductase [Leishmania donovani]	322496428
	654	1526.7418	-18.83		K.LMVTGAQYMDLIR.E + Oxidation (M)	(56)	trypanothione reductase [Leishmania donovani]	322496428
	812	1637.8019	-6.74		K.TSVDNIYAIGDVTNR.V	140	trypanothione reductase [Leishmania donovani]	322496428
	1299	2474.1729	11.7		K.ISDFHSTIGVHPTSAEELCSMR.T + Carbamidomethyl (C)	160	trypanothione reductase [Leishmania donovani]	322496428
	1302	2503.3105	-10.89		R.VMLTPVAINEGAAFVETVFGGKPR.A	150	trypanothione reductase [Leishmania donovani]	322496428
325	867	1675.8679	-20.00	U	K.AVVQVFEGTSGIDVVR.S	(56)	putative vacuolar ATP synthase subunit b [Leishmania infantum JPCM5]	134085080
	1206	2104.1543	-0.29		K.IPLFSGAGLPHNEIAAQIVR.Q + Deamidated (NQ)	(40)	putative vacuolar ATP synthase subunit b [Leishmania infantum JPCM5]	134085080
	366	1270.4862	-23.25	U	R.ESGGFGWEMDR.E	(60)	trypanothione reductase [Leishmania donovani]	322496428
	388	1286.4701	-31.53	U	R.ESGGFGWEMDR.E + Oxidation (M)	(21)	trypanothione reductase [Leishmania donovani]	322496428
	422	1318.6097	-24.97	U	R.TPAYFYESGKR.V	(33)	trypanothione reductase [Leishmania donovani]	322496428
	634	1511.7533	-4.19		K.LMVTGAQYMDLIR.E + Deamidated (NQ)	(45)	trypanothione reductase [Leishmania donovani]	322496428
	689	1543.7157	-21.89		K.LMVTGAQYMDLIR.E + Deamidated (NQ); 2 Oxidation (M)	(25)	trypanothione reductase [Leishmania donovani]	322496428
	811	1637.7887	-14.81		K.TSVDNIYAIGDVTNR.V	(139)	trypanothione reductase [Leishmania donovani]	322496428
310	47	958.5045	-6.30		R.VHVLYDGR.D	66	2,3-bisphosphoglycerate-independent phosphoglycerate mutase [Leishmania infantum JPCM5]	321398823
	324	1231.5583	-0.52	U	K.SGEIYTGEGYR.Y	51	2,3-bisphosphoglycerate-independent phosphoglycerate mutase [Leishmania infantum JPCM5]	321398823
	341	1253.5691	-8.45	U	R.YDADWSIVER.G	81	2,3-bisphosphoglycerate-independent phosphoglycerate mutase [Leishmania infantum JPCM5]	321398823
	622	1497.7028	0.39		K.FGHVTYFWNGNR.S	63	2,3-bisphosphoglycerate-independent phosphoglycerate mutase [Leishmania infantum JPCM5]	321398823
	650	1519.6224	-7.37	U	R.AFEDDDFDKFDR.V	78	2,3-bisphosphoglycerate-independent phosphoglycerate mutase [Leishmania infantum JPCM5]	321398823
	1129	1948.0293	2.38		K.EGSTLHLIGLLSDGGVHSR.D	126	2,3-bisphosphoglycerate-independent phosphoglycerate mutase [Leishmania infantum JPCM5]	321398823
328	212	1113.5758	-29.97		K.GFPTLYIFR.N	74	protein disulfide isomerase [Leishmania infantum JPCM5]	134073774
	317	1226.5883	-26.23		K.FPAFVVDFER.R	(80)	protein disulfide isomerase [Leishmania infantum JPCM5]	134073774
	1203	2094.0745	-11.15	U	R.SQVLLTFIDGDQYRPVSR.Q	(51)	protein disulfide isomerase [Leishmania infantum JPCM5]	134073774
330	733	1582.8389	-33.02		R.AAVQEGIVAGGGTALLR.A	(59)	chaperonin HSP60, mitochondrial precursor [Leishmania infantum JPCM5]	134074164
	479	1369.6112	-33.37	U	K.YPNEVVQYMAR.I	49	pyruvate kinase [Leishmania infantum JPCM5]	134073189
	495	1380.6149	-30.98	U	R.TGQFVGGEAVMER.G	124	pyruvate kinase [Leishmania infantum JPCM5]	134073189
	507	1396.5962	-40.38	U	R.TGQFVGGEAVMER.G + Oxidation (M)	(40)	pyruvate kinase [Leishmania infantum JPCM5]	134073189
	625	1501.5928	-30.75	U	R.MNFSHGSHEYHR.T	86	pyruvate kinase [Leishmania infantum JPCM5]	134073189
	646	1517.5814	-34.59	U	R.MNFSHGSHEYHR.T + Oxidation (M)	(42)	pyruvate kinase [Leishmania infantum JPCM5]	134073189
	694	1554.7311	-27.16	U	K.GKYPNEVVQYMAR.I	71	pyruvate kinase [Leishmania infantum JPCM5]	134073189
	1322	2668.2664	-8.19	U	K.IENHQGVQNIDSIIEESDGIMVAR.G + Deamidated (NQ)	94	pyruvate kinase [Leishmania infantum JPCM5]	134073189
	1398	3338.7778	15.3	U	K.VVRPGSYIYIDDGILILHVQSHEDEQTLK.C + Deamidated (NQ)	17	pyruvate kinase [Leishmania infantum JPCM5]	134073189
311	740	1582.9061	9.47		R.AAVQEGIVAGGGTALLR.A	138	chaperonin HSP60, mitochondrial precursor [Leishmania infantum JPCM5]	134074164
312	737	1582.8901	-0.65		R.AAVQEGIVAGGGTALLR.A	(74)	chaperonin HSP60, mitochondrial precursor [Leishmania infantum JPCM5]	134074164
	787	1626.7990	9.72		R.YVNMFEAGIIDPTR.V + Deamidated (NQ)	(23)	chaperonin HSP60, mitochondrial precursor [Leishmania infantum JPCM5]	134074164
316	41	950.4605	-8.97		R.SFNVDNVR.V	42	putative T-complex protein 1, theta subunit [Leishmania major strain Friedlin]	68130360
	232	1128.5498	-16.48	U	K.YASSFEVVAR.T	73	putative T-complex protein 1, theta subunit [Leishmania major strain Friedlin]	68130360
	350	1256.6426	-16.52	U	R.KYASSFEVVAR.T	56	putative T-complex protein 1, theta subunit [Leishmania major strain Friedlin]	68130360
	420	1316.6309	-10.02	U	R.GATQNVLDDVER.A	54	putative T-complex protein 1, theta subunit [Leishmania major strain Friedlin]	68130360
	466	1356.7446	-13.87		K.LFVTHDAATILR.E	70	putative T-complex protein 1, theta subunit [Leishmania major strain Friedlin]	68130360
	965	1778.8815	-5.84	U	K.GTALIENADDLIQYSR.K	132	putative T-complex protein 1, theta subunit [Leishmania major strain Friedlin]	68130360
	1162	2023.0066	-3.19	U	K.ELTLYAEANPGLDQYAVR.K	134	putative T-complex protein 1, theta subunit [Leishmania major strain Friedlin]	68130360
317	739	1582.8956	2.83		R.AAVQEGIVAGGGTALLR.A	(133)	chaperonin HSP60, mitochondrial precursor [Leishmania infantum JPCM5]	134074164
	786	1625.8096	6.41		R.YVNMFEAGIIDPTR.V	(99)	chaperonin HSP60, mitochondrial precursor [Leishmania infantum JPCM5]	134074164
331	72	992.4219	-21.51	U	K.AGFSGDDAPR.H	43	actin [Leishmania major strain Friedlin]	12311849
	643	1515.7322	-11.19	U	K.IWHHTFYNELR.V	(69)	actin [Leishmania major strain Friedlin]	12311849
	1260	2311.1377	-11.31	U	R.ELYGNIVLSGGSTMFLNLPER.L + Deamidated (NQ)	25	actin [Leishmania major strain Friedlin]	12311849
	1392	3038.5967	12.7	U	R.TTGIVLDAGDGVTHTVPIYEGYSLPHAVR.R	133	actin [Leishmania major strain Friedlin]	12311849
340	743	1583.9022	17.1		R.AAVQEGIVAGGGTALLR.A + Deamidated (NQ)	(44)	chaperonin HSP60, mitochondrial precursor [Leishmania infantum JPCM5]	134074164
	645	1515.7681	12.5	U	K.IWHHTFYNELR.V	(74)	actin [Leishmania major strain Friedlin]	12311849
	54	965.4935	9.97		K.WGYALAER.E	47	putative isocitrate dehydrogenase [Leishmania major strain Friedlin]	68129089
	219	1119.6080	12.0		R.WFTGVGSPIR.H	37	putative isocitrate dehydrogenase [Leishmania major strain Friedlin]	68129089
	278	1196.6615	-1.57	U	K.GPLTTPVGEGIR.S	25	putative isocitrate dehydrogenase [Leishmania major strain Friedlin]	68129089
	1184	2053.0571	16.3	U	R.FPETSAYGVKPVSLEGSER.L	59	putative isocitrate dehydrogenase [Leishmania major strain Friedlin]	68129089
341	263	1174.5576	-5.45		K.GVNPFPSDWR.W	48	putative inosine-adenosine-guanosine-nucleoside hydrolase [Leishmania infantum JPCM5]	134071171
	1308	2549.3623	20.8	U	R.LAELEAVPLEVVVEANAPNEGQTR.R + Deamidated (NQ)	77	putative inosine-adenosine-guanosine-nucleoside hydrolase [Leishmania infantum JPCM5]	134071171
	1312	2578.3723	18.5	U	R.LVELEAVPLEVVVEANAPNEGQTR.R + 2 Deamidated (NQ)	25	inosine-adenosine-guanosine-nucleoside hydrolase, putative [Leishmania donovani]	322500939
343	74	992.5041	9.34	U	K.YWLNPSGR.F	52	S-adenosylmethionine synthetase [Leishmania infantum JPCM5]	321398550
	446	1344.6582	2.95	U	R.DGSLEWARPDAK.T	49	S-adenosylmethionine synthetase [Leishmania infantum JPCM5]	321398550
	613	1489.6920	7.70	U	K.TQVTVEYDYDTR.E	94	S-adenosylmethionine synthetase [Leishmania infantum JPCM5]	321398550
345	104	1021.5206	-10.45	U	K.AVIAESFER.I	57	putative aconitase [Leishmania infantum JPCM5]	134068962
	234	1131.6045	-9.87	U	K.EPIANGVYLR.D	45	putative aconitase [Leishmania infantum JPCM5]	134068962
	632	1509.7927	-8.80	U	K.YVENGGILNYVLR.T	97	putative aconitase [Leishmania infantum JPCM5]	134068962
	1171	2033.9734	-3.97	U	R.LVGDGQTGPYTLYHPTGEK.M + Deamidated (NQ)	58	putative aconitase [Leishmania infantum JPCM5]	134068962
	1267	2346.1790	-5.15	U	K.EHFSMNFSGELRPLQDIVVK.C	54	putative aconitase [Leishmania infantum JPCM5]	134068962
	1122	1936.9320	5.07	U	K.NARPPFDCGFEAAGTVVK.I + Carbamidomethyl (C); Deamidated (NQ)	15	zeta-crystallin/NADPH-oxidoreductase-like protein [Leishmania gerbilli]	112383450
	1200	2084.9756	2.39	U	K.GVDVVYECVGGQTFNDAVR.H + Carbamidomethyl (C)	72	zeta-crystallin/NADPH-oxidoreductase-like protein [Leishmania gerbilli]	112383450
346	620	1496.7029	-1.35	U	K.ISIECINEAYER.M + Carbamidomethyl (C)	(34)	putative NADP-dependent alcohol dehydrogenase [Leishmania infantum JPCM5]	134069817
	670	1534.7482	-10.89	U	K.TPTFGGYSDHVVVR.E	(78)	putative NADP-dependent alcohol dehydrogenase [Leishmania infantum JPCM5]	134069817
	123	1036.5691	-9.13	U	K.YLSSAVAGLR.L	56	putative protein disulfide isomerase [Leishmania infantum JPCM5]	134070442
	477	1362.7231	-10.64		K.VFSNDKDVVIAR.I	63	putative protein disulfide isomerase [Leishmania infantum JPCM5]	134070442
347	124	1037.5167	-23.88	U	K.LEPFTFQR.R	37	putative NADP-dependent alcohol dehydrogenase [Leishmania infantum JPCM5]	134069817
	340	1252.6422	-20.96	U	K.SKLEPFTFQR.R	61	putative NADP-dependent alcohol dehydrogenase [Leishmania infantum JPCM5]	134069817
	442	1338.6448	-26.35	U	M.PTEAHGWAALSAK.S	86	putative NADP-dependent alcohol dehydrogenase [Leishmania infantum JPCM5]	134069817
	601	1479.7407	-14.69	U	K.LANAMGAEVTVFTR.S	96	putative NADP-dependent alcohol dehydrogenase [Leishmania infantum JPCM5]	134069817
	619	1496.6885	-10.98	U	K.ISIECINEAYER.M + Carbamidomethyl (C)	81	putative NADP-dependent alcohol dehydrogenase [Leishmania infantum JPCM5]	134069817
	669	1534.7412	-15.46	U	K.TPTFGGYSDHVVVR.E	112	putative NADP-dependent alcohol dehydrogenase [Leishmania infantum JPCM5]	134069817
	844	1662.8394	-12.31	U	K.KTPTFGGYSDHVVVR.E	27	putative NADP-dependent alcohol dehydrogenase [Leishmania infantum JPCM5]	134069817
	1054	1849.9510	-12.51	U	K.LALVGMPEHAHPPLDPR.R	47	putative NADP-dependent alcohol dehydrogenase [Leishmania infantum JPCM5]	134069817
348	117	1030.5781	-10.69		R.ILESISNVR.H	54	gp63 protein [Leishmania donovani]	159323
	696	1555.8623	-5.15		K.HLIPQALQLHTER.L	78	gp63 protein [Leishmania donovani]	159323
	1114	1918.8889	-3.88		R.IAVSTEDLTDPAYHCAR.V + Carbamidomethyl (C)	117	gp63 protein [Leishmania donovani]	159323
	1156	2004.9901	-0.27	U	R.LGGVDICTAEDILTDEKR.D + Carbamidomethyl (C)	133	gp63 protein [Leishmania donovani]	159323
	1251	2262.1287	7.18		R.VVTHEMAHALGFSVGFFEGAR.I	91	gp63 protein [Leishmania donovani]	159323
	159	1058.6038	18.7	U	R.ILENISNVR.H + Deamidated (NQ)	19	gp63 [Leishmania donovani donovani]	253400290
349	55	965.5462	-10.90	U	R.GKPVFVYR.R	62	putative reiske iron-sulfur protein precursor [Leishmania infantum JPCM5]	321398726
	122	1032.4794	-13.34	U	R.QCTTVVWR.G + Carbamidomethyl (C); Gln->pyro-Glu (N-term Q)	(45)	putative reiske iron-sulfur protein precursor [Leishmania infantum JPCM5]	321398726
	151	1049.5060	-13.06	U	R.QCTTVVWR.G + Carbamidomethyl (C)	49	putative reiske iron-sulfur protein precursor [Leishmania infantum JPCM5]	321398726
	666	1533.7964	-6.26	U	R.QGPAPLNLEVPPYR.W + Gln->pyro-Glu (N-term Q)	(71)	putative reiske iron-sulfur protein precursor [Leishmania infantum JPCM5]	321398726
	691	1551.8081	-5.44	U	R.QGPAPLNLEVPPYR.W + Deamidated (NQ)	95	putative reiske iron-sulfur protein precursor [Leishmania infantum JPCM5]	321398726
	894	1710.6558	-10.68	U	K.DYDASMWDEEFFR.K	119	putative reiske iron-sulfur protein precursor [Leishmania infantum JPCM5]	321398726
	914	1726.6361	-19.05	U	K.DYDASMWDEEFFR.K + Oxidation (M)	(64)	putative reiske iron-sulfur protein precursor [Leishmania infantum JPCM5]	321398726
	1396	3069.4143	16.7	U	K.YSDPALCDVDTSDEVVLNTYPEGAPQGR.I + Carbamidomethyl (C); Deamidated (NQ)	95	putative reiske iron-sulfur protein precursor [Leishmania infantum JPCM5]	321398726
350	930	1744.9063	-3.79	U	K.VFNDLLGANHVNLYR.W	115	putative translation elongation factor 1-beta [Leishmania infantum JPCM5]	134072828
334	530	1416.7380	-22.09	U	K.ETTLQSLGAEVIR.T	107	cystathionine beta-synthase [Leishmania infantum JPCM5]	134068777
	784	1621.7456	-7.66	U	K.FADVNWMIEHGFR.Q	82	cystathionine beta-synthase [Leishmania infantum JPCM5]	134068777
	1127	1944.9615	-8.17	U	R.TETSLPHDHPDSLIGVAR.R	130	cystathionine beta-synthase [Leishmania infantum JPCM5]	134068777
	214	1114.5442	-17.76	U	K.NWVQPESVR.N	37	putative aldose 1-epimerase [Leishmania infantum JPCM5]	134073282
	295	1201.5442	-19.00	U	K.NYCTFIIDR.S + Carbamidomethyl (C)	57	putative aldose 1-epimerase [Leishmania infantum JPCM5]	134073282
	1178	2039.9991	-5.67		R.MAIPTGEFLSVEGTGLDFR.Q	67	putative aldose 1-epimerase [Leishmania infantum JPCM5]	134073282
335	870	1676.8691	-9.73	U	K.AVVQVFEGTSGIDVVR.S + Deamidated (NQ)	(43)	putative vacuolar ATP synthase subunit b [Leishmania infantum JPCM5]	134085080
	1207	2104.1614	3.08		K.IPLFSGAGLPHNEIAAQIVR.Q + Deamidated (NQ)	(47)	putative vacuolar ATP synthase subunit b [Leishmania infantum JPCM5]	134085080
	40	945.4724	-18.71	U	R.SIVGWNNR.I	35	GDP-mannose pyrophosphorylase [Leishmania infantum JPCM5]	134069789
	196	1089.6195	-20.23		R.AVILVGGFGTR.L	68	GDP-mannose pyrophosphorylase [Leishmania infantum JPCM5]	134069789
	241	1139.6075	-21.52	U	K.FIPSLVHGNR.E	41	GDP-mannose pyrophosphorylase [Leishmania infantum JPCM5]	134069789
	1010	1814.8909	-8.97	U	K.YGVVVYSPQNYQIER.F	70	GDP-mannose pyrophosphorylase [Leishmania infantum JPCM5]	134069789
	1295	2437.1663	7.26	U	K.IGDGAVIGPYASIGANCVIGESCR.I + 2 Carbamidomethyl (C); Deamidated (NQ)	63	GDP-mannose pyrophosphorylase [Leishmania infantum JPCM5]	134069789
336	319	1226.6193	-0.94		K.FPAFVVDFER.R	(52)	protein disulfide isomerase [Leishmania infantum JPCM5]	134073774
	61	972.5572	-5.46		R.AHLYLLSR.N	48	conserved hypothetical protein [Leishmania major strain Friedlin]	321438663
	1035	1831.8997	-1.91		K.EAALGVSGGATEAEVSDLR.S	88	conserved hypothetical protein [Leishmania major strain Friedlin]	321438663
338	580	1465.6851	-22.62		R.WNLNTELHPADR.A	(66)	cytochrome c oxidase subunit IV [Leishmania braziliensis MHOM/BR/75/M2904]	134060127
	1296	2455.1394	-8.33		K.SVLPHIDFASSYECLLFDADR.L + Carbamidomethyl (C)	(100)	cytochrome c oxidase subunit IV [Leishmania braziliensis MHOM/BR/75/M2904]	134060127
	393	1289.5751	-28.67	U	K.DLQQLEDWSR.Q	62	cytochrome c oxidase subunit IV, partial [Leishmania tarentolae]	6468043
	1262	2317.0771	-4.88	U	K.YHIVYFDDFQTVAANDATAR.R	123	cytochrome c oxidase subunit IV, partial [Leishmania tarentolae]	6468043
	316	1226.5869	-27.37		K.FPAFVVDFER.R	83	protein disulfide isomerase [Leishmania infantum JPCM5]	134073774
	1202	2094.0693	-13.63	U	R.SQVLLTFIDGDQYRPVSR.Q	59	protein disulfide isomerase [Leishmania infantum JPCM5]	134073774
	1368	2741.4263	-2.72		K.FEVSGFPTIYFIPAGKPPIVYEGGR.T	93	protein disulfide isomerase [Leishmania infantum JPCM5]	134073774
	641	1515.7141	-23.13	U	K.IWHHTFYNELR.V	81	actin [Leishmania major strain Friedlin]	12311849
364	252	1155.5366	-5.46		K.LSFDDNAAFR.Q	(74)	putative succinyl-CoA ligase [GDP-forming] beta-chain [Leishmania major strain Friedlin]	68129949
	1023	1826.8923	-5.94	U	R.NSGLVIHPVEDFDSAAR.K	(101)	putative succinyl-CoA ligase [GDP-forming] beta-chain [Leishmania major strain Friedlin]	68129949
369	921	1730.9363	-13.01	U	K.KHNVILGLFLFGTDR.V + Deamidated (NQ)	(71)	putative 2,4-dihydroxyhept-2-ene-1,7-dioic acid aldolase [Leishmania braziliensis MHOM/BR/75/M2904]	134062713
	834	1655.9044	-19.52	U	K.VILLFDVDGTLTPPR.N	(57)	putative phosphomannomutase [Leishmania infantum JPCM5]	134074157
370	412	1306.6292	6.41	U	K.EGGAPGVAGMYAAR.E	36	putative proteasome activator protein pa26 [Leishmania infantum JPCM5]	134073261
	525	1405.6880	1.51	U	R.EFQGQLHDIYR.A	84	putative proteasome activator protein pa26 [Leishmania infantum JPCM5]	134073261
	574	1459.8129	0.99	U	K.LELSATQISTQIR.S	69	putative proteasome activator protein pa26 [Leishmania infantum JPCM5]	134073261
372	931	1744.9064	-3.74	U	K.VFNDLLGANHVNLYR.W	(106)	putative translation elongation factor 1-beta [Leishmania infantum JPCM5]	134072828
375	298	1208.6182	-16.57		R.HSTINDLPVGR.N	(83)	putative mitochondrial peroxiredoxin [Leishmania infantum]	16751316
	673	1534.7864	-16.12		R.DYGVLIEESGIALR.G	(111)	putative mitochondrial peroxiredoxin [Leishmania infantum]	16751316
	877	1688.8181	-18.29		R.EAAPQFSGQAVVNGAIK.D + 2 Deamidated (NQ)	(74)	putative mitochondrial peroxiredoxin [Leishmania infantum]	16751316
	1364	2716.3533	0.78		K.LNTQVVAVSCDSVYSHLAWVNTPR.K + Carbamidomethyl (C)	(141)	putative mitochondrial peroxiredoxin [Leishmania infantum]	16751316
376	672	1534.7802	-20.16		R.DYGVLIEESGIALR.G	126	putative mitochondrial peroxiredoxin [Leishmania infantum]	16751316
	1366	2717.3398	1.70		K.LNTQVVAVSCDSVYSHLAWVNTPR.K + Carbamidomethyl (C); Deamidated (NQ)	(51)	putative mitochondrial peroxiredoxin [Leishmania infantum]	16751316
357	1056	1854.8973	-4.40		K.LFVSNLPFDCTNSALR.E + Carbamidomethyl (C); Deamidated (NQ)	(96)	putative RNA-binding protein [Leishmania braziliensis MHOM/BR/75/M2904]	134065659
	1246	2225.9785	-2.75	U	R.GQYTAGGYYQGAAASGAAAGYNR.H + Deamidated (NQ)	63	putative RNA-binding protein [Leishmania infantum JPCM5]	321398747
402	474	1360.7142	-5.69		R.IFNVLGDAIDQR.G	109	putative ATPase beta subunit [Leishmania major strain Friedlin]	68126939
	487	1376.6664	-3.06		K.GHGGFSVFAGVGER.T	136	putative ATPase beta subunit [Leishmania major strain Friedlin]	68126939
	609	1486.7358	-0.04		R.VAQSALTMAEYFR.D	108	putative ATPase beta subunit [Leishmania major strain Friedlin]	68126939
	878	1690.7955	-5.01		K.CVLVYGQMNEPPGAR.A + Carbamidomethyl (C)	91	putative ATPase beta subunit [Leishmania major strain Friedlin]	68126939
	1093	1892.0045	7.01	U	R.DVEGQNVLLFIDNIFR.F	154	putative ATPase beta subunit [Leishmania major strain Friedlin]	68126939
	1155	2004.0012	7.85		R.AVAESGIYPAVNPLECASR.I + Carbamidomethyl (C)	162	putative ATPase beta subunit [Leishmania major strain Friedlin]	68126939
	1161	2021.0437	6.88	U	R.DEPLTLEIVQHLDANTGR.C	153	putative ATPase beta subunit [Leishmania major strain Friedlin]	68126939
	1254	2272.1953	13.7	U	R.IPAAVGYQPTLAEDLGMLQER.I	182	putative ATPase beta subunit [Leishmania major strain Friedlin]	68126939
403	1089	1883.9478	2.43	U	K.SVGAGNGCAAPELKPWLR.E + Carbamidomethyl (C); Deamidated (NQ)	66	succinyl-diaminopimelate desuccinylase-like protein [Leishmania infantum JPCM5]	134071863
	1199	2083.0486	1.51	U	R.GGADDGYALFAAVTAISSLQR.H	157	succinyl-diaminopimelate desuccinylase-like protein [Leishmania infantum JPCM5]	134071863
404	62	974.5127	-34.02		K.AGVPVFAWK.G	70	S-adenosylhomocysteine hydrolase [Leishmania donovani]	159402
	141	1046.5060	-19.62		K.DISLAEWGR.K	48	S-adenosylhomocysteine hydrolase [Leishmania donovani]	159402
	354	1259.5663	-13.84		K.SKFDNLYGCR.E + Carbamidomethyl (C)	86	S-adenosylhomocysteine hydrolase [Leishmania donovani]	159402
	370	1273.6720	-14.06		K.VKDISLAEWGR.K	80	S-adenosylhomocysteine hydrolase [Leishmania donovani]	159402
	1011	1815.8947	-1.75		K.AIELAENEMPGLMELR.R	125	S-adenosylhomocysteine hydrolase [Leishmania donovani]	159402
	1033	1831.8701	-12.39		K.AIELAENEMPGLMELR.R + Oxidation (M)	(56)	S-adenosylhomocysteine hydrolase [Leishmania donovani]	159402
	1126	1943.9907	-1.09		R.KAIELAENEMPGLMELR.R	91	S-adenosylhomocysteine hydrolase [Leishmania donovani]	159402
	1134	1957.8320	-8.37	U	K.GETDEEYEWCIAQTVK.G + Carbamidomethyl (C)	89	S-adenosylhomocysteine hydrolase [Leishmania donovani]	159402
	455	1348.6660	-49.84	U	K.QHVEIKPQVDR.Y	72	adenosylhomocysteinase [Leishmania donovani]	284794943
	1094	1896.9346	0.43	U	K.DVGPTVETNIGFIESYR.D	142	metallo-peptidase, Clan M-, Family M49 [Leishmania infantum JPCM5]	134067141
405	226	1122.6161	-9.32	U	R.NIEGIPINPR.A	62	putative vacuolar ATP synthase subunit b [Leishmania infantum JPCM5]	134085080
	506	1394.7883	-8.53	U	R.AVNGPLVILEDVR.K	102	putative vacuolar ATP synthase subunit b [Leishmania infantum JPCM5]	134085080
	869	1675.8977	-2.21	U	K.AVVQVFEGTSGIDVVR.S	140	putative vacuolar ATP synthase subunit b [Leishmania infantum JPCM5]	134085080
	902	1715.9174	-8.89	U	K.TVLFLNLANDPTIER.I	63	putative vacuolar ATP synthase subunit b [Leishmania infantum JPCM5]	134085080
	1132	1955.8931	13.6	U	R.GFPGYMYTNLACIYER.A + Carbamidomethyl (C); Deamidated (NQ)	71	putative vacuolar ATP synthase subunit b [Leishmania infantum JPCM5]	134085080
	1205	2103.1829	5.70		K.IPLFSGAGLPHNEIAAQIVR.Q	170	putative vacuolar ATP synthase subunit b [Leishmania infantum JPCM5]	134085080
	1214	2145.9829	11.6	U	K.TEDFCVVFAAMGVNQETAR.F + Carbamidomethyl (C); Deamidated (NQ)	59	putative vacuolar ATP synthase subunit b [Leishmania infantum JPCM5]	134085080
	1225	2179.1130	4.62	U	K.ELNESYSVKPHLEYTTIR.A	114	putative vacuolar ATP synthase subunit b [Leishmania infantum JPCM5]	134085080
	1252	2268.1885	9.97	U	R.IFNGSGIPIDNGPPVLPEQFR.N + Deamidated (NQ)	106	putative vacuolar ATP synthase subunit b [Leishmania infantum JPCM5]	134085080
406	408	1302.6997	15.1		K.LASTWEGIQAAR.T	(50)	putative transaldolase [Leishmania infantum JPCM5]	134068657
	1204	2098.2009	29.5	U	K.LTISPSLLEELAASEGNVVR.K	173	putative transaldolase [Leishmania infantum JPCM5]	134068657
407	203	1102.5350	-10.18		K.HQFELICR.A + Carbamidomethyl (C)	56	putative serine/threonine protein phosphatase catalytic subunit [Leishmania major strain Friedlin]	68127416
	268	1182.6216	-7.61	U	K.FPENFFILR.G	63	putative serine/threonine protein phosphatase catalytic subunit [Leishmania major strain Friedlin]	68127416
	441	1334.6136	-4.63		R.IYGFFDECKR.R + Carbamidomethyl (C)	54	putative serine/threonine protein phosphatase catalytic subunit [Leishmania major strain Friedlin]	68127416
	527	1409.7881	-4.17	U	K.VKFPENFFILR.G	97	putative serine/threonine protein phosphatase catalytic subunit [Leishmania major strain Friedlin]	68127416
	538	1426.6976	-16.62	U	R.GVSFTFGQDIVEK.F	89	putative serine/threonine protein phosphatase catalytic subunit [Leishmania major strain Friedlin]	68127416
	813	1638.7719	-11.72	U	R.AHQVVEDGYQFFAK.R	109	putative serine/threonine protein phosphatase catalytic subunit [Leishmania major strain Friedlin]	68127416
	912	1722.8259	-0.53	U	K.ICGDIHGQYYDLIR.L + Carbamidomethyl (C)	123	putative serine/threonine protein phosphatase catalytic subunit [Leishmania major strain Friedlin]	68127416
	1303	2506.2310	15.4	U	R.LFENGGFPPTANYLFLGDYVDR.G + Deamidated (NQ)	138	putative serine/threonine protein phosphatase catalytic subunit [Leishmania major strain Friedlin]	68127416
	356	1260.6154	-8.35	U	K.YIFLGDYVDR.G	72	putative serine/threonine protein phosphatase [Leishmania mexicana MHOM/GT/2001/U1103]	322492798
408	251	1155.5315	-9.88		K.LSFDDNAAFR.Q	93	putative succinyl-CoA ligase [GDP-forming] beta-chain [Leishmania major strain Friedlin]	68129949
	279	1196.7300	-5.12	U	K.ALNTTIPIVVR.L	75	putative succinyl-CoA ligase [GDP-forming] beta-chain [Leishmania major strain Friedlin]	68129949
	1024	1826.8950	-4.46	U	R.NSGLVIHPVEDFDSAAR.K	139	putative succinyl-CoA ligase [GDP-forming] beta-chain [Leishmania major strain Friedlin]	68129949
410	745	1588.8412	-1.01	U	K.DTIAILESLLEESR.-	62	putative phosphomannomutase [Leishmania infantum JPCM5]	134074157
	835	1655.9410	2.60	U	K.VILLFDVDGTLTPPR.N	90	putative phosphomannomutase [Leishmania infantum JPCM5]	134074157
	966	1779.7178	2.91	U	K.TSEGGNDYEIYTDCR.T + Carbamidomethyl (C)	94	putative phosphomannomutase [Leishmania infantum JPCM5]	134074157
411	106	1021.5465	-20.74	U	K.DITLIGFSR.G	(38)	pyruvate dehydrogenase E1 beta subunit, putative [Leishmania braziliensis MHOM/BR/75/M2904]	134062781
	607	1482.8090	-12.44	U	K.LAAEGVQAEVINLR.S	(77)	pyruvate dehydrogenase E1 beta subunit, putative [Leishmania braziliensis MHOM/BR/75/M2904]	134062781
413	674	1534.7948	-10.64		R.DYGVLIEESGIALR.G	(116)	putative mitochondrial peroxiredoxin [Leishmania infantum]	16751316
	875	1687.8367	-16.75		R.EAAPQFSGQAVVNGAIK.D + Deamidated (NQ)	102	putative mitochondrial peroxiredoxin [Leishmania infantum]	16751316
	1365	2716.3750	8.77		K.LNTQVVAVSCDSVYSHLAWVNTPR.K + Carbamidomethyl (C)	194	putative mitochondrial peroxiredoxin [Leishmania infantum]	16751316
414	498	1384.7157	-23.66	U	R.VFLPPHLGDPHR.L	79	putative cytochrome c oxidase subunit V [Leishmania major strain Friedlin]	68127244
	1071	1878.9485	-11.89	U	R.GAEIPDHVFQTPAVIER.L	119	putative cytochrome c oxidase subunit V [Leishmania major strain Friedlin]	68127244
415	183	1077.5284	-37.48		M.VNFTVDQVR.E	(45)	elongation factor 2 [Leishmania braziliensis]	86161656
	194	1085.6603	-20.90		R.IRPVVFINK.V	(53)	elongation factor 2 [Leishmania braziliensis]	86161656
381	209	1110.4729	-56.92	U	K.ECVKSGQFR.L + Carbamidomethyl (C)	57	putative ribonucleoprotein p18, mitochondrial precursor [Leishmania braziliensis MHOM/BR/75/M2904]	134060501
	1029	1828.7113	-10.63		K.FCAMMDLMEEMQHR.N + Carbamidomethyl (C)	85	putative ribonucleoprotein p18, mitochondrial precursor [Leishmania braziliensis MHOM/BR/75/M2904]	134060501
	781	1615.8079	-24.74		K.VKPNEESWTWVLK.E	68	ribonucleoprotein p18, mitochondrial precursor,putative [Leishmania mexicana MHOM/GT/2001/U1103]	322489787
	929	1744.7827	-15.54		R.YYDEAGEVLVNMNVK.N + Deamidated (NQ)	46	ribonucleoprotein p18, mitochondrial precursor,putative [Leishmania mexicana MHOM/GT/2001/U1103]	322489787
	1046	1841.9054	-18.36		K.EHPSTLAQQQSLFDIK.I	66	p18 protein [Leishmania tarentolae]	469152
	943	1755.8760	-6.33	U	K.RVPAELVQQNEANASK.A + 2 Deamidated (NQ)	15	putative ribonucleoprotein p18, mitochondrial precursor [Leishmania major strain Friedlin]	68125397
383	1220	2174.1323	6.26	U	K.VESIPTLIGLNADTGDTVTTR.A + Deamidated (NQ)	69	tryparedoxin [Leishmania infantum]	44889410
384	424	1323.5876	-28.19	U	K.MDALPLSEEYR.Q	(53)	small myristoylated protein 1 [Leishmania major]	55714656
386	1390	2992.4587	10.6	U	R.DALSSVSEGYLPIQANDESGLDAEEIIR.K + Deamidated (NQ)	131	actin severing and dynamics regulatory protein [Leishmania donovani]	68566348
401	379	1282.5975	-6.81	U	K.EYLGDQPAFSR.E	51	carboxypeptidase, putative [Leishmania donovani]	322497435
	448	1344.7073	-3.31	U	K.AELTTVQQANLR.E + Deamidated (NQ)	42	carboxypeptidase, putative [Leishmania donovani]	322497435
	761	1598.8313	-2.88	U	R.ADEVCYPLHILLR.Y + Carbamidomethyl (C)	92	carboxypeptidase, putative [Leishmania donovani]	322497435
	140	1046.4750	2.49	U	K.YAGVSSCFR.K + Carbamidomethyl (C)	29	putative seryl-tRNA synthetase [Leishmania major strain Friedlin]	68124775
	928	1743.8479	-0.59	U	K.KYDLEAWFPGSGAFR.E	109	putative seryl-tRNA synthetase [Leishmania major strain Friedlin]	68124775
spots	Query	Observed	ppm		Peptide	Score	Protein	GI
11/313 e 314	1235	1912.9983	58.8		K.VSNAVVTCPAYFNDAQR.Q + Carbamidomethyl (C); Deamidated (NQ)	(81)	putative heat shock 70-related protein 1,mitochondrial precursor	68127922
12/306	206	1046.5336	3.56	U	K.EQIEQMIR.D	41	putative heat shock 70-related protein 1,mitochondrial precursor	68127922
	227	1065.5642	-4.25		R.SKFEGITQR.L	34	putative heat shock 70-related protein 1,mitochondrial precursor	68127922
	375	1199.6747	0.37		K.DAGTIAGLNVIR.V	(53)	putative heat shock 70-related protein 1,mitochondrial precursor	68127922
	654	1402.7354	-0.34		K.EINDVVLVGGMTR.M	(62)	putative heat shock 70-related protein 1,mitochondrial precursor	68127922
	1197	1880.0323	4.63		R.GVNPDEAVALGAATLGGVLR.G	(107)	putative heat shock 70-related protein 1,mitochondrial precursor	68127922
	1231	1911.9238	11.5		K.VSNAVVTCPAYFNDAQR.Q + Carbamidomethyl (C)	(73)	putative heat shock 70-related protein 1,mitochondrial precursor	68127922
14/327	901	1629.8890	27.5		K.AQIVGDDLTVTNVER.V	(123)	enolase	134068394
	1156	1827.9265	33.5		R.SAVPSGASTGVHEACELR.D + Carbamidomethyl (C)	79	enolase	134068394
	1181	1848.9851	37.4		R.GNPTVEVELMTEAGVFR.S	121	enolase	134068394
	1324	2039.0435	35.3		K.NPEPTYVSAAELQATYER.W	(142)	enolase	134068394
25/332	195	1043.5870	13.3		K.EIVDLALDR.I	(44)	alpha tubulin	322489468
	498	1283.5273	18.2		K.YMSCCLMYR.G + 2 Carbamidomethyl (C)	(43)	alpha tubulin	322489468
	707	1443.8745	14.9		R.LIGQVVSSLTASLR.F	(97)	alpha tubulin	322489468
	945	1663.8684	17.2		R.SLDIERPSYTNVNR.L	(73)	alpha tubulin	322489468
	1074	1760.9786	11.6		R.IHFVLTSYAPVVSAEK.A	110	alpha tubulin	322489468
	1118	1804.9504	19.6	U	R.CIFLDLEPTVVDEVR.T + Carbamidomethyl (C)	(101)	alpha tubulin	322489468
	1148	1823.9502	19.7		R.AVCMIANSTAIAEVFAR.I + Carbamidomethyl (C)	123	alpha tubulin	322489468
	1445	2409.2722	26.4		R.FDGALNVDLTEFQTNLVPYPR.I	(181)	alpha tubulin	322489468
27/344	200	1043.6177	42.7		K.EIVDLALDR.I	71	alpha tubulin	322489468
	499	1283.5609	44.4		K.YMSCCLMYR.G + 2 Carbamidomethyl (C)	(46)	alpha tubulin	322489468
	956	1663.9061	39.9		R.SLDIERPSYTNVNR.L	(78)	alpha tubulin	322489468
	1127	1804.9984	46.2		R.CIFLDLEPTVVDEVR.T + Carbamidomethyl (C)	(137)	alpha tubulin	322489468
	1454	2409.3438	56.2		R.FDGALNVDLTEFQTNLVPYPR.I	(180)	alpha tubulin	322489468
	1329	2042.1890	49.7	U	K.AVASADAAAQSAEKLQLQLR.D + Deamidated (NQ)	(29)	conserved hypothetical protein	134063939
50/356	158	1022.4951	4.84	U	R.FVDADGKDR.M	41	conserved hypothetical protein	134070112
	228	1065.5743	5.21		K.VSSVVGQSFR.I	68	conserved hypothetical protein	134070112
	914	1636.7778	12.7		K.HACLAGVYAMESATR.F + Carbamidomethyl (C)	53	conserved hypothetical protein	134070112
	1171	1836.9138	14.3		K.LFEVQLQHSGSASDYR.G	103	conserved hypothetical protein	134070112
	1306	2029.0148	16.8	U	R.ITNYNENAYTMAANAVLR.L	124	conserved hypothetical protein	134070112
36/358	318	1146.5946	3.85		R.FPGQLNSDLR.K	(54)	beta tubulin	68128896
	549	1327.6421	10.9		R.INVYFDESAGGR.Y	(36)	beta tubulin	68128896
	603	1357.6594	15.6	U	R.INVYFDESTGGR.Y	(46)	beta tubulin	299829504
	181	1040.5247	8.39		R.DGLIWGDHK.L	61	elongation factor 1-beta	322494919
	1229	1908.9402	16.5	U	R.LNAQPFVSGFSPSSEDAR.I	162	putative translation elongation factor 1-beta	134074101
	1380	2190.0530	23.4	U	R.MASYYQAERDEILNAGTEK.K + Deamidated (NQ)	26	putative translation elongation factor 1-beta	134074101
38/359 e 360	299	1125.7054	24.5		K.LAVNLVPFPR.L	(66)	beta tubulin	68128896
	328	1146.6171	23.5		R.FPGQLNSDLR.K	(83)	beta tubulin	68128896
	432	1253.8060	26.5		R.KLAVNLVPFPR.L	(80)	beta tubulin	68128896
	488	1274.7184	26.1		R.FPGQLNSDLRK.L	76	beta tubulin	68128896
	561	1327.6638	27.2		R.INVYFDESAGGR.Y	(103)	beta tubulin	68128896
	909	1633.8396	28.9		R.AVLMDLEPGTMDSVR.A	128	beta tubulin	68128896
	1315	2034.0273	33.3		K.GHYTEGAELIDSVLDVCR.K + Carbamidomethyl (C)	(170)	beta tubulin	68128896
	606	1357.6753	27.3	U	R.INVYFDESTGGR.Y	(76)	beta tubulin	299829504
46/366	194	1043.5823	8.79		K.EIVDLALDR.I	(64)	alpha tubulin	322489468
	609	1359.7247	-1.46		R.QLFNPEQLVSGK.E	(56)	alpha tubulin	322489468
	948	1663.8728	19.8		R.SLDIERPSYTNVNR.L	(66)	alpha tubulin	322489468
	1153	1826.9375	18.8		R.NSGLVIHPVEDFDSAAR.K	(82)	succinyl-CoA ligase [GDP-forming] beta-chain,putative	322490883
	372	1196.7512	12.6	U	K.ALNTTIPIVVR.L	51	putative succinyl-CoA ligase [GDP-forming] beta-chain	68129949
47/367	197	1043.5923	18.4		K.EIVDLALDR.I	(70)	alpha tubulin	322489468
	611	1359.7346	5.83		R.QLFNPEQLVSGK.E	(49)	alpha tubulin	322489468
	952	1663.8796	23.9		R.SLDIERPSYTNVNR.L	(69)	alpha tubulin	322489468
	1121	1804.9565	23.0	U	R.CIFLDLEPTVVDEVR.T + Carbamidomethyl (C)	138	alpha tubulin	322489468
58/373	383	1205.6885	29.9	U	R.FEVLSVDQLR.D	69	promastigote alpha-2 subunit	12054744
53/379	354	1171.5879	26.9		R.VGEQFTGMFR.R	(42)	beta tubulin	68128896
	97	948.5021	31.8	U	K.ASYMAHIR.S	51	putative IgE-dependent histamine-releasing factor	68126733
	108	964.4861	20.0	U	K.ASYMAHIR.S + Oxidation (M)	(30)	putative IgE-dependent histamine-releasing factor	68126733
	247	1077.5953	24.7	U	R.VVDVVYNNR.Y	74	putative IgE-dependent histamine-releasing factor	68126733
	308	1214.6664	-6.19		K.DAGTIAGLEVLR.I	(89)	putative heat-shock protein hsp70	134063644
	320	1228.6198	-6.70		R.VEIIANDQGNR.T	37	putative heat-shock protein hsp70	134063644
	335	1246.6129	-18.08		R.LVTFFSEEFK.R	(44)	putative heat-shock protein hsp70	134063644
	517	1402.7289	-5.44		R.LVTFFSEEFKR.K	97	putative heat-shock protein hsp70	134063644
	587	1473.6829	-1.85		R.TTPSYVAFTDSER.L	(104)	putative heat-shock protein hsp70	134063644
	710	1566.7886	-1.59		K.AVVTVPAYFNDSQR.Q	(92)	putative heat-shock protein hsp70	134063644
	885	1695.8740	2.33		K.KAVVTVPAYFNDSQR.Q + Deamidated (NQ)	(49)	putative heat-shock protein hsp70	134063644
	904	1718.7350	-0.87		K.ATNGDTHLGGEDFDNR.L	(99)	putative heat-shock protein hsp70	134063644
65/382	199	1043.6091	34.5		K.EIVDLALDR.I	(49)	alpha tubulin	322489468
	1125	1804.9730	32.2	U	R.CIFLDLEPTVVDEVR.T + Carbamidomethyl (C)	(120)	alpha tubulin	322489468
	75	993.4631	-15.82		K.EHLEYFR.M	60	paraflagellar rod protein 1	51704749
	84	1001.5273	-10.11		K.TNQDLAALR.L	(55)	paraflagellar rod protein 1	51704749
	656	1527.7983	-9.33		R.SQLDATQLAQVPTR.T	90	paraflagellar rod protein 1	51704749
	819	1645.8047	-8.11	U	R.QLQNLGTDRFDEVK.R + Gln->pyro-Glu (N-term Q)	67	paraflagellar rod protein 1	51704749
	843	1662.8339	-6.42	U	R.QLQNLGTDRFDEVK.R	(51)	paraflagellar rod protein 1	51704749
	896	1710.8444	-6.38		K.LLELTVYNCDLAMR.C + Carbamidomethyl (C)	(82)	paraflagellar rod protein 1	51704749
	915	1726.8340	-9.41		K.LLELTVYNCDLAMR.C + Carbamidomethyl (C); Oxidation (M)	(23)	paraflagellar rod protein 1	51704749
	938	1753.9253	-5.17		R.RVENAQFLEIAAQHK.K	(85)	paraflagellar rod protein 1	51704749
	1224	2178.1335	3.30		R.ELYRPEDKPQFMDIIGVK.K	(57)	paraflagellar rod protein 1	51704749
	1375	2787.3286	14.2		K.TACLENEELVQELHISDWSETQR.Q + Carbamidomethyl (C)	165	paraflagellar rod protein 1	51704749
68/385	156	1050.5115	-9.47		R.VLENSEGFR.T	(18)	putative heat shock 70-related protein 1,mitochondrial precursor	68127922
	161	1065.5529	-14.86	U	R.SKFEGITQR.L	(18)	putative heat shock 70-related protein 1,mitochondrial precursor	68127922
	288	1199.6608	-11.22		K.DAGTIAGLNVIR.V	(71)	putative heat shock 70-related protein 1,mitochondrial precursor	68127922
	513	1402.7194	-11.76		K.EINDVVLVGGMTR.M	(98)	putative heat shock 70-related protein 1,mitochondrial precursor	68127922
	1078	1880.0265	1.54		R.GVNPDEAVALGAATLGGVLR.G	(170)	putative heat shock 70-related protein 1,mitochondrial precursor	68127922
	1104	1911.9064	2.42	U	K.VSNAVVTCPAYFNDAQR.Q + Carbamidomethyl (C)	(68)	putative heat shock 70-related protein 1,mitochondrial precursor	68127922

## Sheet: Lbraziliensis
L. braziliensis
Gel ID Number	Query	Observed mass	ppm	Unique	Peptide	Score	Protein Name	Accession GI
B229	148	1046.5543	26.6		K.DISLAEWGR.K	(20)	S-adenosylhomocysteine hydrolase [Leishmania donovani]	159402
B238	407	1302.6901	7.72		K.LASTWEGIQAAR.T	81	putative transaldolase [Leishmania infantum JPCM5]	134068657
	67	984.5501	2.84	U	M.PTQLEQLR.E	37	putative transaldolase [Leishmania braziliensis MHOM/BR/75/M2904]	134060699
	600	1478.7843	11.6	U	R.LLIQMYEAAGVDR.S	88	putative transaldolase [Leishmania braziliensis MHOM/BR/75/M2904]	134060699
	207	1106.5264	13.7	U	K.EPGYAEIDGR.R	48	putative RNA-binding protein [Leishmania major strain Friedlin]	12311843
	248	1146.6357	7.96	U	R.VQALVQFDAR.E	63	putative RNA-binding protein [Leishmania major strain Friedlin]	12311843
	369	1273.5597	31.8	U	K.NESSQWNHNR.V + 2 Deamidated (NQ)	27	putative RNA-binding protein [Leishmania major strain Friedlin]	12311843
	901	1712.8641	10.4	U	R.FSTHQNLTATQHATR.T	68	putative RNA-binding protein [Leishmania major strain Friedlin]	12311843
B239	109	1025.4674	13.7	U	K.EGGYESDLR.E	54	cytochrome c oxidase subunit IV [Leishmania braziliensis MHOM/BR/75/M2904]	134060127
	296	1204.6396	12.8	U	R.EMLEIVESVR.K	77	cytochrome c oxidase subunit IV [Leishmania braziliensis MHOM/BR/75/M2904]	134060127
	443	1338.7559	13.7		R.LDILPGGSPNSLR.E	84	cytochrome c oxidase subunit IV [Leishmania braziliensis MHOM/BR/75/M2904]	134060127
	581	1465.7418	16.1		R.WNLNTELHPADR.A	68	cytochrome c oxidase subunit IV [Leishmania braziliensis MHOM/BR/75/M2904]	134060127
	599	1477.7163	36.3	U	R.VFDEEHVQAEMK.Y + Oxidation (M)	34	cytochrome c oxidase subunit IV [Leishmania braziliensis MHOM/BR/75/M2904]	134060127
	726	1572.7949	12.6	U	R.ETVAELLDDVDPTR.A	122	cytochrome c oxidase subunit IV [Leishmania braziliensis MHOM/BR/75/M2904]	134060127
	932	1746.8378	8.24		R.WYGHALELDTHNYK.F	104	cytochrome c oxidase subunit IV [Leishmania braziliensis MHOM/BR/75/M2904]	134060127
	1268	2347.1626	27.1	U	K.YHIVYFDDFQTVAANDTTAR.R	151	cytochrome c oxidase subunit IV [Leishmania braziliensis MHOM/BR/75/M2904]	134060127
	1297	2455.2317	29.3		K.SVLPHIDFASSYECLLFDADR.L + Carbamidomethyl (C)	166	cytochrome c oxidase subunit IV [Leishmania braziliensis MHOM/BR/75/M2904]	134060127
	1386	2810.2932	34.2	U	K.GCSNLQQLEDWSHQVHEYNGDHR.I + Carbamidomethyl (C); Deamidated (NQ)	104	cytochrome c oxidase subunit IV [Leishmania braziliensis MHOM/BR/75/M2904]	134060127
B240	184	1077.5867	16.7		M.VNFTVDQVR.E	89	elongation factor 2 [Leishmania braziliensis]	86161656
	195	1085.6980	13.9		R.IRPVVFINK.V	58	elongation factor 2 [Leishmania braziliensis]	86161656
	306	1212.5746	5.11		R.LWGDNFFDAK.N	72	elongation factor 2 [Leishmania braziliensis]	86161656
	360	1263.6210	13.6	U	R.ELMDFPDQIR.N	70	elongation factor 2 [Leishmania braziliensis]	86161656
	377	1279.6025	2.97	U	R.ELMDFPDQIR.N + Oxidation (M)	(38)	elongation factor 2 [Leishmania braziliensis]	86161656
B242	409	1304.6627	11.2		K.DVLAVAFSPDDR.L	97	activated protein kinase C receptor LACK [Leishmania panamensis]	11139411
	621	1496.7056	12.0		R.HSVDSDYGLPNHR.L	94	activated protein kinase C receptor LACK [Leishmania panamensis]	11139411
	934	1747.8394	20.1		R.VWNVAGECMHEFLR.D + Carbamidomethyl (C)	103	activated protein kinase C receptor LACK [Leishmania panamensis]	11139411
	955	1763.8212	12.5		R.VWNVAGECMHEFLR.D + Carbamidomethyl (C); Oxidation (M)	(47)	activated protein kinase C receptor LACK [Leishmania panamensis]	11139411
	964	1772.9636	19.6	U	R.INVESAINQIAFSPNR.F	120	activated protein kinase C receptor LACK [Leishmania panamensis]	11139411
	1065	1867.9225	17.7		R.GWVTSLACPQQAGSYIK.V + Carbamidomethyl (C); 2 Deamidated (NQ)	32	activated protein kinase C receptor LACK [Leishmania panamensis]	11139411
	1092	1891.9883	17.7	U	K.DGAALLWDLSTGEQLFR.I	171	activated protein kinase C receptor LACK [Leishmania panamensis]	11139411
	1389	2964.4861	30.9		R.LEGHTGFVSCVSLAHATDYALTASWDR.S + Carbamidomethyl (C)	171	activated protein kinase C receptor LACK [Leishmania panamensis]	11139411
	992	1800.9808	37.9		K.INVESPINQIAFSPNR.F + 2 Deamidated (NQ)	38	activated protein kinase c receptor (LACK) [Leishmania major strain Friedlin]	68127629
243	30	922.5079	-17.93		K.SSILFDIK.A	47	elongation factor 1-beta [Leishmania braziliensis MHOM/BR/75/M2904]	134061398
	112	1026.4830	-16.90	U	R.DGLVWGDHK.L	62	elongation factor 1-beta [Leishmania braziliensis MHOM/BR/75/M2904]	134061398
	260	1171.5026	-1.87		K.NMATYTEGER.K	71	elongation factor 1-beta [Leishmania braziliensis MHOM/BR/75/M2904]	134061398
	591	1473.8159	6.72	U	K.LFLGGAKPTAEDVR.M	107	elongation factor 1-beta [Leishmania braziliensis MHOM/BR/75/M2904]	134061398
	728	1574.7598	-6.27	U	K.AWDDTVDLEALAQK.L	101	elongation factor 1-beta [Leishmania braziliensis MHOM/BR/75/M2904]	134061398
	876	1687.8767	10.8	U	R.MLNDLLGANHASLYR.W	115	elongation factor 1-beta [Leishmania braziliensis MHOM/BR/75/M2904]	134061398
	891	1703.8585	3.04	U	R.MLNDLLGANHASLYR.W + Oxidation (M)	(88)	elongation factor 1-beta [Leishmania braziliensis MHOM/BR/75/M2904]	134061398
244	82	995.4888	9.56		R.TTTFSPEGR.L	47	putative proteasome alpha 3 subunit [Leishmania braziliensis MHOM/BR/75/M2904]	134060339
	329	1242.6884	17.8	U	K.MIPQFHILSR.S + Deamidated (NQ)	(31)	putative proteasome alpha 3 subunit [Leishmania braziliensis MHOM/BR/75/M2904]	134060339
	353	1258.6678	5.22	U	K.MIPQFHILSR.S + Deamidated (NQ); Oxidation (M)	43	putative proteasome alpha 3 subunit [Leishmania braziliensis MHOM/BR/75/M2904]	134060339
	779	1611.7805	16.2	U	R.SELKPHAQCADQAR.E + Carbamidomethyl (C); Deamidated (NQ)	79	putative proteasome alpha 3 subunit [Leishmania braziliensis MHOM/BR/75/M2904]	134060339
	1175	2038.9591	29.1	U	R.HQYTFQEPMAIEDLCR.M + Carbamidomethyl (C); Deamidated (NQ)	80	putative proteasome alpha 3 subunit [Leishmania braziliensis MHOM/BR/75/M2904]	134060339
	1185	2054.9355	19.9	U	R.HQYTFQEPMAIEDLCR.M + Carbamidomethyl (C); Deamidated (NQ); Oxidation (M)	(57)	putative proteasome alpha 3 subunit [Leishmania braziliensis MHOM/BR/75/M2904]	134060339
	1309	2551.3328	28.2	U	K.IAEHIGCSVAGVTSDAYALLNYAR.L + Carbamidomethyl (C)	201	putative proteasome alpha 3 subunit [Leishmania braziliensis MHOM/BR/75/M2904]	134060339
245	767	1601.8774	-1.53	U	K.HNVILGLFLFGTDR.V	(90)	putative 2,4-dihydroxyhept-2-ene-1,7-dioic acid aldolase [Leishmania braziliensis MHOM/BR/75/M2904]	134062713
	918	1729.9764	0.92	U	K.KHNVILGLFLFGTDR.V	(124)	putative 2,4-dihydroxyhept-2-ene-1,7-dioic acid aldolase [Leishmania braziliensis MHOM/BR/75/M2904]	134062713
246	265	1176.6034	-19.14		K.GLLGYVPESNK.N	57	putative 2,4-dihydroxyhept-2-ene-1,7-dioic acid aldolase [Leishmania braziliensis MHOM/BR/75/M2904]	134062713
	400	1297.6641	-19.90	U	K.GKPWTNQPSALV.-	49	putative 2,4-dihydroxyhept-2-ene-1,7-dioic acid aldolase [Leishmania braziliensis MHOM/BR/75/M2904]	134062713
	571	1455.6273	2.10		R.SVYQPQQCMNAK.G + Carbamidomethyl (C); 2 Deamidated (NQ)	41	putative 2,4-dihydroxyhept-2-ene-1,7-dioic acid aldolase [Leishmania braziliensis MHOM/BR/75/M2904]	134062713
	585	1471.6180	-0.79		R.SVYQPQQCMNAK.G + Carbamidomethyl (C); 2 Deamidated (NQ); Oxidation (M)	(33)	putative 2,4-dihydroxyhept-2-ene-1,7-dioic acid aldolase [Leishmania braziliensis MHOM/BR/75/M2904]	134062713
	769	1601.8912	7.09	U	K.HNVILGLFLFGTDR.V	(123)	putative 2,4-dihydroxyhept-2-ene-1,7-dioic acid aldolase [Leishmania braziliensis MHOM/BR/75/M2904]	134062713
	920	1729.9939	11.0	U	K.KHNVILGLFLFGTDR.V	(115)	putative 2,4-dihydroxyhept-2-ene-1,7-dioic acid aldolase [Leishmania braziliensis MHOM/BR/75/M2904]	134062713
	1301	2480.1558	31.5		K.GIDIAFLGQNDLCMSMGLYDGR.Y + Carbamidomethyl (C); 2 Deamidated (NQ); 2 Oxidation (M)	22	putative 2,4-dihydroxyhept-2-ene-1,7-dioic acid aldolase [Leishmania braziliensis MHOM/BR/75/M2904]	134062713
247	362	1266.6681	13.5		K.ECFVIISDKR.L + Carbamidomethyl (C)	72	putative proteasome beta 3 subunit [Leishmania braziliensis MHOM/BR/75/M2904]	134063366
	617	1493.7755	-30.47	U	R.DSLSGYGAVALIVTK.E	64	putative proteasome beta 3 subunit [Leishmania braziliensis MHOM/BR/75/M2904]	134063366
	770	1602.7990	21.0	U	K.AFAAMIESMLYEAR.F	80	putative proteasome beta 3 subunit [Leishmania braziliensis MHOM/BR/75/M2904]	134063366
	945	1756.0164	23.5	U	K.LHIVNDSVVYGLTGLR.T	142	putative proteasome beta 3 subunit [Leishmania braziliensis MHOM/BR/75/M2904]	134063366
230	213	1113.5868	9.60	U	R.YVYMVVSPR.S	(28)	conserved hypothetical protein [Leishmania braziliensis MHOM/BR/75/M2904]	134061620
	482	1370.7617	13.9	U	K.FAGSALEVPVQPR.S	(29)	conserved hypothetical protein [Leishmania braziliensis MHOM/BR/75/M2904]	134061620
	686	1539.8068	17.3	U	K.YLEGSGSLIFSPGGR.Y	(83)	conserved hypothetical protein [Leishmania braziliensis MHOM/BR/75/M2904]	134061620
	747	1592.8003	18.8	U	K.ENVHTFYGEVLER.R	(78)	conserved hypothetical protein [Leishmania braziliensis MHOM/BR/75/M2904]	134061620
	788	1628.8109	20.8	U	R.LCTSTTYPTGVCLR.R + 2 Carbamidomethyl (C)	99	cysteine peptidase A (CPA) [Leishmania braziliensis MHOM/BR/75/M2904]	134061296
	827	1649.7845	23.6	U	K.NSWGTSWGEHGYIR.L	113	cysteine peptidase A (CPA) [Leishmania braziliensis MHOM/BR/75/M2904]	134061296
	70	986.5181	12.9	U	K.LEVDAFHR.L	29	conserved hypothetical protein [Leishmania braziliensis MHOM/BR/75/M2904]	134059457
248	768	1601.8864	4.09	U	K.HNVILGLFLFGTDR.V	125	putative 2,4-dihydroxyhept-2-ene-1,7-dioic acid aldolase [Leishmania braziliensis MHOM/BR/75/M2904]	134062713
	919	1729.9901	8.85	U	K.KHNVILGLFLFGTDR.V	138	putative 2,4-dihydroxyhept-2-ene-1,7-dioic acid aldolase [Leishmania braziliensis MHOM/BR/75/M2904]	134062713
249	598	1476.8280	15.1	U	R.DYGVLIESAGIALR.G	135	peroxidoxin [Leishmania braziliensis MHOM/BR/75/M2904]	134062125
	1372	2760.4348	34.0	U	K.LNTQVIAVSCDSEYSHLAWVNTPR.K + Carbamidomethyl (C)	193	peroxidoxin [Leishmania braziliensis MHOM/BR/75/M2904]	134062125
250	71	990.4896	0.55	U	R.TITSSYYR.G	49	GTP-binding protein homologue [Leishmania major]	349484
	421	1316.6637	3.32	U	K.LQIWDTAGQER.F	72	GTP-binding protein homologue [Leishmania major]	349484
251	66	977.4827	-1.24	U	K.NIHFFGDK.T	39	putative phosphomannomutase [Leishmania braziliensis MHOM/BR/75/M2904]	134066180
	753	1593.7400	16.2	U	K.TYCLQFVEEEFK.N + Carbamidomethyl (C); Deamidated (NQ)	29	putative phosphomannomutase [Leishmania braziliensis MHOM/BR/75/M2904]	134066180
	841	1657.9340	10.9	U	K.TILLFDVDGTLTPPR.N	122	putative phosphomannomutase [Leishmania braziliensis MHOM/BR/75/M2904]	134066180
	1143	1978.7990	19.4	U	R.NCSQQERDEFEQYDK.I + Carbamidomethyl (C); 3 Deamidated (NQ)	35	putative phosphomannomutase [Leishmania braziliensis MHOM/BR/75/M2904]	134066180
	624	1498.7224	10.1	U	K.EHLPESFHFEAR.V	86	conserved hypothetical protein [Leishmania major strain Friedlin]	68128613
252	1	902.5290	-6.13	U	R.GLFIIDPK.G	40	tryparedoxin peroxidase [Leishmania braziliensis MHOM/BR/75/M2904]	134060577
	274	1189.6608	-18.40	U	R.LLEALQFVEK.H	(73)	tryparedoxin peroxidase [Leishmania braziliensis MHOM/BR/75/M2904]	134060577
	281	1197.5321	-12.41		K.HGEVCPANWK.K + Carbamidomethyl (C)	(39)	tryparedoxin peroxidase [Leishmania braziliensis MHOM/BR/75/M2904]	134060577
	314	1224.6378	-2.23	U	R.QIIVNDMPVGR.N + Gln->pyro-Glu (N-term Q)	68	tryparedoxin peroxidase [Leishmania braziliensis MHOM/BR/75/M2904]	134060577
	327	1241.6489	-14.64	U	R.QIIVNDMPVGR.N	(53)	tryparedoxin peroxidase [Leishmania braziliensis MHOM/BR/75/M2904]	134060577
	352	1257.6442	-14.15	U	R.QIIVNDMPVGR.N + Oxidation (M)	(40)	tryparedoxin peroxidase [Leishmania braziliensis MHOM/BR/75/M2904]	134060577
	118	1031.4877	-6.60	U	R.NVFAFYDR.E	52	programmed cell death 6 protein-like protein [Leishmania braziliensis MHOM/BR/75/M2904]	134060275
	433	1329.6014	-4.20	U	K.DGSGTISFNEFR.E	93	programmed cell death 6 protein-like protein [Leishmania braziliensis MHOM/BR/75/M2904]	134060275
231	39	934.5510	35.5		R.FVMAPLTR.C	(19)	putative NADH:flavin oxidoreductase/NADH oxidase [Leishmania braziliensis MHOM/BR/75/M2904]	134060140
	42	950.5352	23.6		R.FVMAPLTR.C + Oxidation (M)	25	putative NADH:flavin oxidoreductase/NADH oxidase [Leishmania braziliensis MHOM/BR/75/M2904]	134060140
	126	1039.6174	26.9		K.ALANPDLVAR.A	66	putative NADH:flavin oxidoreductase/NADH oxidase [Leishmania braziliensis MHOM/BR/75/M2904]	134060140
	198	1094.5984	29.4	U	R.NISFLDVMR.G	66	putative NADH:flavin oxidoreductase/NADH oxidase [Leishmania braziliensis MHOM/BR/75/M2904]	134060140
	210	1110.5737	11.3	U	R.NISFLDVMR.G + Oxidation (M)	(33)	putative NADH:flavin oxidoreductase/NADH oxidase [Leishmania braziliensis MHOM/BR/75/M2904]	134060140
	242	1141.5708	35.2	U	R.YICSQLNSR.N + Carbamidomethyl (C); Deamidated (NQ)	27	putative NADH:flavin oxidoreductase/NADH oxidase [Leishmania braziliensis MHOM/BR/75/M2904]	134060140
	331	1243.6628	28.2	U	R.ATVPSNVDEGVR.I	52	putative NADH:flavin oxidoreductase/NADH oxidase [Leishmania braziliensis MHOM/BR/75/M2904]	134060140
	543	1429.7544	37.7	U	K.GGLIFCQIHNGGR.A + Carbamidomethyl (C); Deamidated (NQ)	63	putative NADH:flavin oxidoreductase/NADH oxidase [Leishmania braziliensis MHOM/BR/75/M2904]	134060140
	729	1575.7203	19.5	U	K.GYSTFCHEGGIYGK.E + Carbamidomethyl (C)	75	putative NADH:flavin oxidoreductase/NADH oxidase [Leishmania braziliensis MHOM/BR/75/M2904]	134060140
	1198	2082.1199	36.6	U	R.IVAPSAVAITDHECPGAFAR.N + Carbamidomethyl (C)	148	putative NADH:flavin oxidoreductase/NADH oxidase [Leishmania braziliensis MHOM/BR/75/M2904]	134060140
	1243	2220.1326	41.1	U	R.ISPLNSFNSQSDENPEALTR.Y + Deamidated (NQ)	135	putative NADH:flavin oxidoreductase/NADH oxidase [Leishmania braziliensis MHOM/BR/75/M2904]	134060140
233	311	1218.6348	1.93	U	K.IVDSNDSLSLR.H	78	putative proliferative cell nuclear antigen (PCNA) [Leishmania braziliensis MHOM/BR/75/M2904]	134060612
	1149	1987.9176	14.5	U	K.DSPCMVEYGIDNVGYLR.Y + Carbamidomethyl (C)	127	putative proliferative cell nuclear antigen (PCNA) [Leishmania braziliensis MHOM/BR/75/M2904]	134060612
	1154	2003.9028	9.52	U	K.DSPCMVEYGIDNVGYLR.Y + Carbamidomethyl (C); Oxidation (M)	(77)	putative proliferative cell nuclear antigen (PCNA) [Leishmania braziliensis MHOM/BR/75/M2904]	134060612
	1250	2249.0962	21.9	U	K.FSSSGDVGQGYTFLQAAGVSDR.S	212	putative proliferative cell nuclear antigen (PCNA) [Leishmania braziliensis MHOM/BR/75/M2904]	134060612
234	208	1109.5591	0.47		K.VSEFSAGVGTR.C	57	putative glutamine synthetase [Leishmania braziliensis MHOM/BR/75/M2904]	134059293
	550	1438.6642	3.11	U	K.DIVFYGPDNNER.L	99	putative glutamine synthetase [Leishmania braziliensis MHOM/BR/75/M2904]	134059293
	648	1517.7629	-5.12		R.RPAGDADPYLVTSR.L	44	putative glutamine synthetase [Leishmania braziliensis MHOM/BR/75/M2904]	134059293
	789	1628.8118	5.59	U	R.GENGLDVIHQYIDR.L	91	putative glutamine synthetase [Leishmania braziliensis MHOM/BR/75/M2904]	134059293
	1261	2314.2405	20.4	U	K.GLDTEILLKPVNAFPCCLPR.T + 2 Carbamidomethyl (C); Deamidated (NQ)	101	glutamine synthetase [Leishmania mexicana]	134067555
236	725	1572.7899	15.7	U	R.DQESFDLALELHR.E	(97)	cystathionine beta-synthase [Leishmania infantum JPCM5]	134068777
	1032	1830.9407	23.3	U	K.TRDQESFDLALELHR.E + Deamidated (NQ)	(58)	cystathionine beta-synthase [Leishmania infantum JPCM5]	134068777
	253	1155.5602	15.0		K.LSFDDNAAFR.Q	(89)	putative succinyl-CoA ligase [GDP-forming] beta-chain [Leishmania major strain Friedlin]	68129949
	1142	1978.1342	24.6	U	K.GQLVSTLYVTEAIADIKR.E + Deamidated (NQ)	42	putative succinyl-CoA ligase [GDP-forming] beta-chain [Leishmania braziliensis MHOM/BR/75/M2904]	134066278
	1221	2175.0840	24.3	U	K.DIISNSGLAIHSADDFDSAAR.K	142	putative succinyl-CoA ligase [GDP-forming] beta-chain [Leishmania braziliensis MHOM/BR/75/M2904]	134066278
	1274	2360.2178	29.7	U	R.GKDIISNSGLAIHSADDFDSAAR.K	61	putative succinyl-CoA ligase [GDP-forming] beta-chain [Leishmania braziliensis MHOM/BR/75/M2904]	134066278
237	724	1572.7761	6.91	U	R.DQESFDLALELHR.E	130	cystathionine beta-synthase [Leishmania infantum JPCM5]	134068777
	1031	1829.9315	9.55	U	K.TRDQESFDLALELHR.E	66	cystathionine beta-synthase [Leishmania infantum JPCM5]	134068777
	99	1020.5673	-5.00	U	R.IVYDELLR.L	37	putative aspartate aminotransferase [Leishmania braziliensis MHOM/BR/75/M2904]	134065530
	255	1159.5713	-2.50	U	R.DDNGIPYPLR.V	62	putative aspartate aminotransferase [Leishmania braziliensis MHOM/BR/75/M2904]	134065530
	504	1393.8235	5.28	U	R.LVHLILSNSELR.K	95	putative aspartate aminotransferase [Leishmania braziliensis MHOM/BR/75/M2904]	134065530
263	736	1582.8871	-2.55		R.AAVQEGIVAGGGTALLR.A	(115)	chaperonin HSP60, mitochondrial precursor [Leishmania infantum JPCM5]	134074164
	639	1514.6456	1.90	U	R.ELICNETSDYNR.D + Carbamidomethyl (C); Deamidated (NQ)	54	chaperonin HSP60, mitochondrial precursor [Leishmania braziliensis MHOM/BR/75/M2904]	134066187
	1021	1825.0627	10.1	U	K.IQNIHSLLPALNHVVR.S + Deamidated (NQ)	73	chaperonin HSP60, mitochondrial precursor [Leishmania braziliensis MHOM/BR/75/M2904]	134066187
264	738	1582.8951	2.51		R.AAVQEGIVAGGGTALLR.A	(112)	chaperonin HSP60, mitochondrial precursor [Leishmania infantum JPCM5]	134074164
	1020	1825.0612	9.29	U	K.IQNIHSLLPALNHVVR.S + Deamidated (NQ)	(51)	chaperonin HSP60, mitochondrial precursor [Leishmania braziliensis MHOM/BR/75/M2904]	134066187
265	105	1021.5372	-5.20	U	K.VLQSQQYR.G	30	paraflagellar rod protein 2C [Leishmania braziliensis MHOM/BR/75/M2904]	134060772
	664	1532.7894	2.49	U	R.LQVHQEYLEAFR.R	90	paraflagellar rod protein 2C [Leishmania braziliensis MHOM/BR/75/M2904]	134060772
	873	1678.8888	3.32	U	K.LLELSVYNCDLALR.C + Carbamidomethyl (C)	95	paraflagellar rod protein 2C [Leishmania braziliensis MHOM/BR/75/M2904]	134060772
	1100	1907.9246	9.30	U	R.RVEYQQFLDVCGQHK.K + Carbamidomethyl (C); Deamidated (NQ)	39	paraflagellar rod protein 2C [Leishmania braziliensis MHOM/BR/75/M2904]	134060772
	1259	2302.2219	12.8	U	K.YAVAAAAVTDVPEVGDITLEAAR.K	187	paraflagellar rod protein 2C [Leishmania braziliensis MHOM/BR/75/M2904]	134060772
266	48	958.5058	-4.90		R.VHVLYDGR.D	(45)	2,3-bisphosphoglycerate-independent phosphoglycerate mutase [Leishmania infantum JPCM5]	321398823
	623	1498.6945	5.52		K.FGHVTYFWNGNR.S + Deamidated (NQ)	(38)	2,3-bisphosphoglycerate-independent phosphoglycerate mutase [Leishmania infantum JPCM5]	321398823
	649	1518.6427	-4.52	U	R.AFEDDDFNKFDR.V	(72)	2,3-bisphosphoglycerate-independent phosphoglycerate mutase [Leishmania braziliensis MHOM/BR/75/M2904]	134066655
272	115	1028.5258	-1.37	U	K.FPSQAVHSR.M	23	putative RNA helicase [Leishmania braziliensis MHOM/BR/75/M2904]	134061910
	225	1122.5948	-2.49	U	R.IMVATDLFGR.G	61	putative RNA helicase [Leishmania braziliensis MHOM/BR/75/M2904]	134061910
	305	1212.5714	2.46	U	K.WFVVDEFDR.C	41	putative RNA helicase [Leishmania braziliensis MHOM/BR/75/M2904]	134061910
	692	1553.7982	1.55	U	R.ELAYQIEQEFKR.F	64	putative RNA helicase [Leishmania braziliensis MHOM/BR/75/M2904]	134061910
	1131	1948.9138	5.28	U	R.ENGFEHPSEVQHQALPK.A + 2 Deamidated (NQ)	50	putative RNA helicase [Leishmania braziliensis MHOM/BR/75/M2904]	134061910
	1163	2023.0826	14.1	U	K.APQGQKPYCQAVVLVHAR.E + Carbamidomethyl (C); Deamidated (NQ)	98	putative RNA helicase [Leishmania braziliensis MHOM/BR/75/M2904]	134061910
	1245	2224.0974	12.2	U	R.INLVVQYDMASEADSYLHR.V	75	putative RNA helicase [Leishmania braziliensis MHOM/BR/75/M2904]	134061910
273	644	1515.7526	2.28	U	K.IWHHTFYNELR.V	(65)	actin [Leishmania major strain Friedlin]	12311849
274	596	1476.7858	-13.45	U	R.DYGVLIESAGIALR.G	(66)	peroxidoxin [Leishmania braziliensis MHOM/BR/75/M2904]	134062125
	249	1151.6754	-2.49	U	K.EPIPISQLVR.K	77	putative proteasome alpha 2 subunit [Leishmania braziliensis MHOM/BR/75/M2904]	134061940
	312	1219.6683	0.16	U	R.FEILSVDQLR.D	86	putative proteasome alpha 2 subunit [Leishmania braziliensis MHOM/BR/75/M2904]	134061940
	973	1781.7651	-6.08	U	K.EGFDGQMTPENTQVGR.V + Oxidation (M)	81	putative proteasome alpha 2 subunit [Leishmania braziliensis MHOM/BR/75/M2904]	134061940
	1253	2270.9966	14.9	U	K.VFVLDEHAGCTYSGMGPDCR.V + 2 Carbamidomethyl (C)	60	putative proteasome alpha 2 subunit [Leishmania braziliensis MHOM/BR/75/M2904]	134061940
	1256	2286.9790	9.32	U	K.VFVLDEHAGCTYSGMGPDCR.V + 2 Carbamidomethyl (C); Oxidation (M)	(44)	putative proteasome alpha 2 subunit [Leishmania braziliensis MHOM/BR/75/M2904]	134061940
275	63	974.5298	-16.47		K.AGVPVFAWK.G	(57)	S-adenosylhomocysteine hydrolase [Leishmania donovani]	159402
	144	1046.5165	-9.58		K.DISLAEWGR.K	(46)	S-adenosylhomocysteine hydrolase [Leishmania donovani]	159402
	264	1174.6152	-5.35	U	R.REYGPSQPLK.G	35	S-adenosylhomocysteine hydrolase [Leishmania donovani]	159402
	355	1259.5825	-0.97		K.SKFDNLYGCR.E + Carbamidomethyl (C)	(65)	S-adenosylhomocysteine hydrolase [Leishmania donovani]	159402
	371	1273.6796	-8.09		K.VKDISLAEWGR.K	(54)	S-adenosylhomocysteine hydrolase [Leishmania donovani]	159402
	460	1349.7102	-5.17	U	K.EHVEIKPQVDR.Y	69	S-adenosylhomocysteine hydrolase [Leishmania donovani]	159402
	1012	1815.9022	2.39		K.AIELAENEMPGLMELR.R	(66)	S-adenosylhomocysteine hydrolase [Leishmania donovani]	159402
	1034	1831.8794	-7.31		K.AIELAENEMPGLMELR.R + Oxidation (M)	(46)	S-adenosylhomocysteine hydrolase [Leishmania donovani]	159402
	1050	1847.8693	-9.97		K.AIELAENEMPGLMELR.R + 2 Oxidation (M)	(39)	S-adenosylhomocysteine hydrolase [Leishmania donovani]	159402
	690	1544.8273	-2.99	U	R.VPTPDVSVVDLTFR.A	95	glyceraldehyde 3-phosphate dehydrogenase [Leishmania mexicana]	9550
254	273	1189.6604	-18.74	U	R.LLEALQFVEK.H	76	tryparedoxin peroxidase [Leishmania braziliensis MHOM/BR/75/M2904]	134060577
	280	1197.5302	-14.00		K.HGEVCPANWK.K + Carbamidomethyl (C)	43	tryparedoxin peroxidase [Leishmania braziliensis MHOM/BR/75/M2904]	134060577
	315	1224.6400	-0.43	U	R.QIIVNDMPVGR.N + Gln->pyro-Glu (N-term Q)	(65)	tryparedoxin peroxidase [Leishmania braziliensis MHOM/BR/75/M2904]	134060577
	328	1241.6512	-12.79	U	R.QIIVNDMPVGR.N	(67)	tryparedoxin peroxidase [Leishmania braziliensis MHOM/BR/75/M2904]	134060577
	351	1257.6400	-17.49	U	R.QIIVNDMPVGR.N + Oxidation (M)	(41)	tryparedoxin peroxidase [Leishmania braziliensis MHOM/BR/75/M2904]	134060577
	541	1428.6937	-20.18	U	K.GGLGPMEIPMLADK.T	66	tryparedoxin peroxidase [Leishmania braziliensis MHOM/BR/75/M2904]	134060577
	1399	3346.5361	27.3	U	R.FNELDCEVMSCSVDSEYAHLQWTLQER.K + 2 Carbamidomethyl (C)	82	tryparedoxin peroxidase [Leishmania braziliensis MHOM/BR/75/M2904]	134060577
276	258	1168.6025	2.40	U	K.IFFITDDAAR.L	82	haloacid dehalogenase-like hydrolase-like protein [Leishmania braziliensis MHOM/BR/75/M2904]	322505234
	926	1738.0155	8.34	U	K.TLVHQYGVIPILATGR.I	96	haloacid dehalogenase-like hydrolase-like protein [Leishmania braziliensis MHOM/BR/75/M2904]	322505234
	1210	2118.0205	20.3	U	K.YIWGDDTAVPGAQEPASPSR.A + Deamidated (NQ)	55	haloacid dehalogenase-like hydrolase-like protein [Leishmania braziliensis MHOM/BR/75/M2904]	322505234
277	107	1021.5608	-6.73	U	K.DITLIGFSR.G	45	pyruvate dehydrogenase E1 beta subunit, putative [Leishmania braziliensis MHOM/BR/75/M2904]	134062781
	544	1430.7002	-8.34	U	R.DAIQSALDEELAR.D	116	pyruvate dehydrogenase E1 beta subunit, putative [Leishmania braziliensis MHOM/BR/75/M2904]	134062781
	608	1482.8196	-5.29	U	K.LAAEGVQAEVINLR.S	99	pyruvate dehydrogenase E1 beta subunit, putative [Leishmania braziliensis MHOM/BR/75/M2904]	134062781
278	211	1113.5669	-8.29	U	R.YVYMVVSPR.S	35	conserved hypothetical protein [Leishmania braziliensis MHOM/BR/75/M2904]	134061620
	481	1370.7369	-4.21	U	K.FAGSALEVPVQPR.S	48	conserved hypothetical protein [Leishmania braziliensis MHOM/BR/75/M2904]	134061620
	529	1412.7393	-0.13	U	R.LIVFYPMNPYR.Q	58	conserved hypothetical protein [Leishmania braziliensis MHOM/BR/75/M2904]	134061620
	685	1539.7761	-2.65	U	K.YLEGSGSLIFSPGGR.Y	121	conserved hypothetical protein [Leishmania braziliensis MHOM/BR/75/M2904]	134061620
	695	1555.7965	-2.87	U	K.VNCGISTVVVHQSR.E + Carbamidomethyl (C)	69	conserved hypothetical protein [Leishmania braziliensis MHOM/BR/75/M2904]	134061620
	746	1592.7659	-2.79	U	K.ENVHTFYGEVLER.R	120	conserved hypothetical protein [Leishmania braziliensis MHOM/BR/75/M2904]	134061620
	1269	2347.1836	7.37	U	K.AAEESATIELIDLRPFEEEGK.Y	125	conserved hypothetical protein [Leishmania braziliensis MHOM/BR/75/M2904]	134061620
	1304	2526.2500	9.77	U	R.GESVCVADGLSIHNVVDDNGVITR.R + Carbamidomethyl (C)	132	conserved hypothetical protein [Leishmania braziliensis MHOM/BR/75/M2904]	134061620
	807	1634.8732	-3.43	U	R.ESLPAILLTYDPFR.T	81	conserved hypothetical protein [Leishmania braziliensis MHOM/BR/75/M2904]	134059457
	1099	1907.0277	3.65	U	K.VVNLSFPAVCALLYNAR.T + Carbamidomethyl (C)	86	conserved hypothetical protein [Leishmania braziliensis MHOM/BR/75/M2904]	134059457
279	549	1438.6481	-8.09	U	K.DIVFYGPDNNER.L	(76)	putative glutamine synthetase [Leishmania braziliensis MHOM/BR/75/M2904]	134059293
	302	1211.5890	-8.26	U	K.VLHPAFPDCR.G + Carbamidomethyl (C)	44	putative cystathionine beta-lyase [Leishmania braziliensis MHOM/BR/75/M2904]	134064972
	837	1657.7693	-7.45	U	R.GSTVLYNSVDDAFNR.R	50	putative cystathionine beta-lyase [Leishmania braziliensis MHOM/BR/75/M2904]	134064972
280	890	1701.7322	4.13	U	R.TDGANVNSWHWEER.D + Deamidated (NQ)	52	conserved hypothetical protein [Leishmania major strain Friedlin]	68125881
255	803	1633.8048	0.32		K.VKPNEESWTWVMK.E	86	putative ribonucleoprotein p18, mitochondrial precursor [Leishmania braziliensis MHOM/BR/75/M2904]	134060501
	828	1650.7896	3.88		K.VKPNEESWTWVMK.E + Deamidated (NQ); Oxidation (M)	(14)	putative ribonucleoprotein p18, mitochondrial precursor [Leishmania braziliensis MHOM/BR/75/M2904]	134060501
	985	1792.8456	16.0		K.NCPPDLETYNATLQR.I + Carbamidomethyl (C); Deamidated (NQ)	109	putative ribonucleoprotein p18, mitochondrial precursor [Leishmania braziliensis MHOM/BR/75/M2904]	134060501
	1022	1825.9412	-1.68	U	K.EHPSALAQQQSLFEIK.I	70	putative ribonucleoprotein p18, mitochondrial precursor [Leishmania braziliensis MHOM/BR/75/M2904]	134060501
	1049	1845.7303	11.2		K.FCAMMDLMEEMQHR.N + Carbamidomethyl (C); Deamidated (NQ); Oxidation (M)	(17)	putative ribonucleoprotein p18, mitochondrial precursor [Leishmania braziliensis MHOM/BR/75/M2904]	134060501
	1157	2005.9009	6.37	U	K.CQYYDEAGEVLVSMNVK.N + Carbamidomethyl (C); Deamidated (NQ)	75	putative ribonucleoprotein p18, mitochondrial precursor [Leishmania braziliensis MHOM/BR/75/M2904]	134060501
	1232	2198.1462	17.0	U	K.ADGKEHPSALAQQQSLFEIK.I + Deamidated (NQ)	40	putative ribonucleoprotein p18, mitochondrial precursor [Leishmania braziliensis MHOM/BR/75/M2904]	134060501
	1257	2289.1396	14.1		K.KYDLFGYEVDTNTAPWIEK.V	125	putative ribonucleoprotein p18, mitochondrial precursor [Leishmania braziliensis MHOM/BR/75/M2904]	134060501
256	49	958.5296	-2.09	U	K.SLEANGLVR.G	72	putative 40S ribosomal protein S12 [Leishmania braziliensis MHOM/BR/75/M2904]	134060194
	69	985.5496	-8.26	U	K.LAQWAGLAR.R	83	putative 40S ribosomal protein S12 [Leishmania braziliensis MHOM/BR/75/M2904]	134060194
	262	1172.6039	-23.11	U	K.ALDYLLSQLH.-	89	putative 40S ribosomal protein S12 [Leishmania braziliensis MHOM/BR/75/M2904]	134060194
	496	1382.6926	1.14	U	K.QGNIDLINVEER.M + Gln->pyro-Glu (N-term Q)	(115)	putative 40S ribosomal protein S12 [Leishmania braziliensis MHOM/BR/75/M2904]	134060194
	509	1399.7161	-1.04	U	K.QGNIDLINVEER.M	117	putative 40S ribosomal protein S12 [Leishmania braziliensis MHOM/BR/75/M2904]	134060194
	1319	2641.3423	28.8	U	R.VEVPAVEENVMNDVTPESLEDAVR.I	223	putative 40S ribosomal protein S12 [Leishmania braziliensis MHOM/BR/75/M2904]	134060194
	1321	2657.3433	31.0	U	R.VEVPAVEENVMNDVTPESLEDAVR.I + Oxidation (M)	(158)	putative 40S ribosomal protein S12 [Leishmania braziliensis MHOM/BR/75/M2904]	134060194
257	451	1345.7177	6.82		K.MPWLAIPFSQR.H	(76)	tryparedoxin [Leishmania braziliensis MHOM/BR/75/M2904]	134063791
	476	1361.6945	-6.57		K.MPWLAIPFSQR.H + Oxidation (M)	79	tryparedoxin [Leishmania braziliensis MHOM/BR/75/M2904]	134063791
	572	1456.7563	-10.94	U	R.GFTPLLIEFYEK.Y	78	tryparedoxin [Leishmania braziliensis MHOM/BR/75/M2904]	134063791
	1007	1810.8647	7.72		R.HALTQDPEGEQFPWR.D	65	tryparedoxin [Leishmania braziliensis MHOM/BR/75/M2904]	134063791
	1117	1925.8893	6.04		R.HALTQDPEGEQFPWRD.-	62	tryparedoxin [Leishmania braziliensis MHOM/BR/75/M2904]	134063791
	1229	2189.1440	14.7	U	K.VESIPTVIGVCADTGDVVTTR.A + Carbamidomethyl (C)	190	tryparedoxin [Leishmania braziliensis MHOM/BR/75/M2904]	134063791
	119	1031.4922	-2.24	U	R.NVFAFYDR.E	(46)	programmed cell death 6 protein-like protein [Leishmania braziliensis MHOM/BR/75/M2904]	134060275
258	865	1667.8397	0.59	U	K.NELESYILDYRPR.F	74	putative heat shock protein [Leishmania braziliensis MHOM/BR/75/M2904]	134061093
	1310	2561.3977	22.9	U	K.EAAIGVPVKPNLEVLGHCSESVVR.F + Carbamidomethyl (C); Deamidated (NQ)	56	putative heat shock protein [Leishmania braziliensis MHOM/BR/75/M2904]	134061093
259	150	1049.4855	-4.11	U	K.QLQETYER.W + Gln->pyro-Glu (N-term Q)	46	enolase [Leishmania braziliensis MHOM/BR/75/M2904]	134060435
	171	1067.5023	1.83	U	K.QLQETYER.W + Deamidated (NQ)	(34)	enolase [Leishmania braziliensis MHOM/BR/75/M2904]	134060435
	773	1605.8864	7.29	U	K.AAAAAAGVPLYQYIAR.L	139	enolase [Leishmania braziliensis MHOM/BR/75/M2904]	134060435
	782	1615.8373	5.38	U	K.AQIVGDDLTVTNVDR.V	107	enolase [Leishmania braziliensis MHOM/BR/75/M2904]	134060435
	1090	1888.9366	5.52	U	K.HAGNALPFQEFMIAPTK.A + Deamidated (NQ); Oxidation (M)	58	enolase [Leishmania braziliensis MHOM/BR/75/M2904]	134060435
260	415	1312.6989	-1.46	U	K.SVFTIIDAPGHR.D	(62)	elongation factor EF-1a [Leishmania braziliensis]	1857215
291	450	1345.7026	-4.41		K.MPWLAIPFSQR.H	(51)	tryparedoxin [Leishmania braziliensis MHOM/BR/75/M2904]	134063791
	1008	1811.8425	4.29		R.HALTQDPEGEQFPWR.D + Deamidated (NQ)	(56)	tryparedoxin [Leishmania braziliensis MHOM/BR/75/M2904]	134063791
	1116	1924.8695	9.64		K.TVFFYFSASWCPPCR.G + 2 Carbamidomethyl (C)	22	tryparedoxin [Leishmania braziliensis MHOM/BR/75/M2904]	134063791
	586	1471.7212	-17.37	U	R.GFTPQLIEFYEK.Y	70	tryparedoxin [Leishmania braziliensis MHOM/BR/75/M2904]	322505287
	1298	2463.2776	9.24	U	K.AFNVGSIPTVIGVCADTGDVLTTR.A + Carbamidomethyl (C)	188	tryparedoxin [Leishmania braziliensis MHOM/BR/75/M2904]	322505287
	465	1356.6472	-5.19	U	R.SLGAAYDGLYNGR.T	89	prefoldin 5-like protein [Leishmania braziliensis MHOM/BR/75/M2904]	134062018
292	125	1038.5696	0.52	U	R.VHTAINDLR.M	73	cofilin-like protein [Leishmania braziliensis MHOM/BR/75/M2904]	134063716
	243	1142.5736	4.21	U	R.QIEVTEIGDR.S + Gln->pyro-Glu (N-term Q)	(59)	cofilin-like protein [Leishmania braziliensis MHOM/BR/75/M2904]	134063716
	256	1159.5942	-0.98	U	R.QIEVTEIGDR.S	78	cofilin-like protein [Leishmania braziliensis MHOM/BR/75/M2904]	134063716
	307	1213.5759	4.55	U	R.YVMMAIGTDGR.Q	83	cofilin-like protein [Leishmania braziliensis MHOM/BR/75/M2904]	134063716
	321	1229.5504	-12.13	U	R.YVMMAIGTDGR.Q + Oxidation (M)	(47)	cofilin-like protein [Leishmania braziliensis MHOM/BR/75/M2904]	134063716
	861	1664.0037	8.62		K.LILIQWIPDTAKPR.E	98	cofilin-like protein [Leishmania braziliensis MHOM/BR/75/M2904]	134063716
	1380	2799.2458	16.7	U	K.DKFPADNPCYVAFDFEYADTGSNR.D + Carbamidomethyl (C)	152	cofilin-like protein [Leishmania braziliensis MHOM/BR/75/M2904]	134063716
	1391	3006.5276	22.1	U	R.DALSAVSEGYLPIQANDASELMAEEIIR.K + Deamidated (NQ)	127	cofilin-like protein [Leishmania braziliensis MHOM/BR/75/M2904]	134063716
293	398	1296.6589	0.49	U	K.GFEKDNGLLFR.I + Deamidated (NQ)	53	small myristoylated protein 1 [Leishmania major]	55714656
	425	1323.6287	2.88	U	K.MDALPLSEEYR.Q	74	small myristoylated protein 1 [Leishmania major]	55714656
	444	1339.6003	-14.57	U	K.MDALPLSEEYR.Q + Oxidation (M)	(72)	small myristoylated protein 1 [Leishmania major]	55714656
	693	1554.7277	-12.29	U	K.SKMDALPLSEEYR.Q + Oxidation (M)	70	small myristoylated protein 1 [Leishmania major]	55714656
294	222	1120.5371	-27.01	U	R.KFGYVDYTK.H	55	conserved hypothetical protein [Leishmania braziliensis MHOM/BR/75/M2904]	134060182
	722	1569.6868	-12.70	U	K.SPDFDAIYEQQQK.D + Deamidated (NQ)	82	conserved hypothetical protein [Leishmania braziliensis MHOM/BR/75/M2904]	134060182
	1045	1841.8129	-3.20	U	K.SPDFDAIYEQQQKDR.E + 2 Deamidated (NQ)	158	conserved hypothetical protein [Leishmania braziliensis MHOM/BR/75/M2904]	134060182
282	149	1049.4827	-6.78	U	K.QLQETYER.W + Gln->pyro-Glu (N-term Q)	(25)	enolase [Leishmania braziliensis MHOM/BR/75/M2904]	134060435
	170	1067.5012	0.80	U	K.QLQETYER.W + Deamidated (NQ)	(25)	enolase [Leishmania braziliensis MHOM/BR/75/M2904]	134060435
	772	1605.8831	5.23	U	K.AAAAAAGVPLYQYIAR.L	(105)	enolase [Leishmania braziliensis MHOM/BR/75/M2904]	134060435
	783	1616.8207	5.00	U	K.AQIVGDDLTVTNVDR.V + Deamidated (NQ)	(105)	enolase [Leishmania braziliensis MHOM/BR/75/M2904]	134060435
	1037	1832.9429	2.18	U	R.GNPTVEVEVTTEVGVFR.S	89	enolase [Leishmania braziliensis MHOM/BR/75/M2904]	134060435
283	1209	2111.0498	6.37	U	R.SGHAGALTGGLDVDEVSAAVQR.E + Deamidated (NQ)	80	conserved hypothetical protein [Leishmania braziliensis MHOM/BR/75/M2904]	134060431
284	56	966.4797	-9.73		R.YTDLIADR.T	40	putative RNA-binding protein [Leishmania braziliensis MHOM/BR/75/M2904]	134065659
	333	1245.5186	-1.49		R.MFNETDFEGR.R	83	putative RNA-binding protein [Leishmania braziliensis MHOM/BR/75/M2904]	134065659
	357	1261.4941	-16.88		R.MFNETDFEGR.R + Oxidation (M)	(74)	putative RNA-binding protein [Leishmania braziliensis MHOM/BR/75/M2904]	134065659
	410	1305.6760	-2.87		R.ETFQQVGLVER.A	93	putative RNA-binding protein [Leishmania braziliensis MHOM/BR/75/M2904]	134065659
	653	1524.8196	-5.60	U	R.KFDDGPRPPLVQR.D	34	putative RNA-binding protein [Leishmania braziliensis MHOM/BR/75/M2904]	134065659
	1040	1835.9088	5.35	U	K.GSALVTMMTVEGADNAIR.M	100	putative RNA-binding protein [Leishmania braziliensis MHOM/BR/75/M2904]	134065659
	1055	1853.9292	4.19		K.LFVSNLPFDCTNSALR.E + Carbamidomethyl (C)	107	putative RNA-binding protein [Leishmania braziliensis MHOM/BR/75/M2904]	134065659
	1235	2209.0417	15.4		K.SEDEAQIAIAEFDGIEMANR.A	129	putative RNA-binding protein [Leishmania braziliensis MHOM/BR/75/M2904]	134065659
	1278	2372.0913	15.8	U	R.SQYTAGGYYQGTSASGAAAAGYNR.H	255	putative RNA-binding protein [Leishmania braziliensis MHOM/BR/75/M2904]	134065659
285	626	1501.7103	-4.41		R.TTPSYVAFTETER.L	58	heat shock protein 70-related protein [Leishmania braziliensis MHOM/BR/75/M2904]	134062940
286	127	1040.5178	-22.43	U	R.VFQVEYAGK.A	49	putative proteasome alpha 7 subunit [Leishmania braziliensis MHOM/BR/75/M2904]	134063099
	606	1482.6719	-14.46	U	K.LYEVEAAWVCDK.S + Carbamidomethyl (C)	61	putative proteasome alpha 7 subunit [Leishmania braziliensis MHOM/BR/75/M2904]	134063099
	637	1512.7340	2.80	U	R.QAGICICGLLPDGR.A + 2 Carbamidomethyl (C); Gln->pyro-Glu (N-term Q)	(55)	putative proteasome alpha 7 subunit [Leishmania braziliensis MHOM/BR/75/M2904]	134063099
	662	1529.7584	1.37	U	R.QAGICICGLLPDGR.A + 2 Carbamidomethyl (C)	109	putative proteasome alpha 7 subunit [Leishmania braziliensis MHOM/BR/75/M2904]	134063099
	683	1538.7292	-14.77	U	K.LNFASLTCEEAVGK.L + Carbamidomethyl (C)	51	putative proteasome alpha 7 subunit [Leishmania braziliensis MHOM/BR/75/M2904]	134063099
	777	1610.8685	2.23	U	R.DIFSTPIHGAVLANR.V	120	putative proteasome alpha 7 subunit [Leishmania braziliensis MHOM/BR/75/M2904]	134063099
287	463	1354.6741	-19.23	U	R.LSPPHIVYDEGK.V	79	conserved hypothetical protein [Leishmania braziliensis MHOM/BR/75/M2904]	134060328
	993	1801.8784	9.31	U	R.QQFLQAHTVNQSNFR.A + Deamidated (NQ); Gln->pyro-Glu (N-term Q)	(88)	conserved hypothetical protein [Leishmania braziliensis MHOM/BR/75/M2904]	134060328
	1015	1817.9103	3.38	U	R.QQFLQAHTVNQSNFR.A	107	conserved hypothetical protein [Leishmania braziliensis MHOM/BR/75/M2904]	134060328
	1212	2132.1252	7.41		R.AQLSHVLAGEELESNGPRPK.V	138	conserved hypothetical protein [Leishmania braziliensis MHOM/BR/75/M2904]	134060328
289	597	1476.8010	-3.15	U	R.DYGVLIESAGIALR.G	(123)	peroxidoxin [Leishmania braziliensis MHOM/BR/75/M2904]	134062125
	1371	2760.3840	15.6	U	K.LNTQVIAVSCDSEYSHLAWVNTPR.K + Carbamidomethyl (C)	(138)	peroxidoxin [Leishmania braziliensis MHOM/BR/75/M2904]	134062125
	1249	2231.2302	31.7	U	R.TTVGVSFTFGQDIVEKFLNK.H + Deamidated (NQ)	20	serine/threonine protein phosphatase I [Leishmania major]	3236432
spots	Query	Observed	ppm		Peptide	Score	Protein	GI
b200	162	1065.5532	-14.58	U	R.SKFEGITQR.L	(23)	putative heat shock 70-related protein 1,mitochondrial precursor	gi|68127922
b200	285	1199.6571	-14.31		K.DAGTIAGLNVIR.V	(66)	putative heat shock 70-related protein 1,mitochondrial precursor	gi|68127922
b200	515	1402.7241	-8.41		K.EINDVVLVGGMTR.M	(69)	putative heat shock 70-related protein 1,mitochondrial precursor	gi|68127922
b200	1076	1880.0203	-1.76		R.GVNPDEAVALGAATLGGVLR.G	(155)	putative heat shock 70-related protein 1,mitochondrial precursor	gi|68127922
b200	1102	1911.8977	-2.13	U	K.VSNAVVTCPAYFNDAQR.Q + Carbamidomethyl (C)	(63)	putative heat shock 70-related protein 1,mitochondrial precursor	gi|68127922
b210	209	1050.5255	3.87		R.VLENSEGFR.T	(35)	putative heat shock 70-related protein 1,mitochondrial precursor	gi|68127922
b210	376	1199.6838	7.96		K.DAGTIAGLNVIR.V	105	putative heat shock 70-related protein 1,mitochondrial precursor	gi|68127922
b210	655	1402.7399	2.87		K.EINDVVLVGGMTR.M	104	putative heat shock 70-related protein 1,mitochondrial precursor	gi|68127922
b210	677	1418.7263	-3.18		K.EINDVVLVGGMTR.M + Oxidation (M)	(50)	putative heat shock 70-related protein 1,mitochondrial precursor	gi|68127922
b210	1198	1880.0504	14.3		R.GVNPDEAVALGAATLGGVLR.G	(176)	putative heat shock 70-related protein 1,mitochondrial precursor	gi|68127922
b210	1431	2371.2185	24.7		R.GVPQVEVTFDIDANGICHVTAK.D + Carbamidomethyl (C); Deamidated (NQ)	70	putative heat shock 70-related protein 1,mitochondrial precursor	gi|68127922
b210	174	1032.5178	3.46	U	K.EQIEQMVR.D	44	putative heat shock 70-related protein 1,mitochondrial precursor	gi|134064193
b210	267	1099.5604	3.01		R.FFQKEPFR.G + Deamidated (NQ)	25	putative heat shock 70-related protein 1,mitochondrial precursor	gi|134064193
b210	401	1229.6007	-1.17	U	R.RFEDEHIQR.D	53	putative heat shock 70-related protein 1,mitochondrial precursor	gi|134064193
b210	1561	3011.4941	32.8	U	K.ETAQNFLGHTVSNAVVTCPAYFNDAQR.Q + Carbamidomethyl (C); Deamidated (NQ)	114	putative heat shock 70-related protein 1,mitochondrial precursor	gi|134064193
b211	210	1050.5325	10.5		R.VLENSEGFR.T	47	putative heat shock 70-related protein 1,mitochondrial precursor	gi|68127922
b211	377	1199.6907	13.7		K.DAGTIAGLNVIR.V	(76)	putative heat shock 70-related protein 1,mitochondrial precursor	gi|68127922
b211	1200	1880.0613	20.1		R.GVNPDEAVALGAATLGGVLR.G	(166)	putative heat shock 70-related protein 1,mitochondrial precursor	gi|68127922
b211	403	1230.6064	16.5	U	R.RFEDEHIQR.D + Deamidated (NQ)	(48)	putative heat shock 70-related protein 1,mitochondrial precursor	gi|134064193
B214	1303	2024.0753	38.7	U	K.ELTLYAEANPGLDQYAVR.K + Deamidated (NQ)	95	putative T-complex protein 1, theta subunit	gi|68130360
b214	78	993.4710	-7.88		K.EHLEYFR.M	(56)	paraflagellar rod protein 1	gi|51704749
b214	85	1001.5298	-7.61		K.TNQDLAALR.L	56	paraflagellar rod protein 1	gi|51704749
b214	188	1079.4919	-4.93		R.VCGLEMSQR.E + Carbamidomethyl (C)	50	paraflagellar rod protein 1	gi|51704749
b214	657	1527.8074	-3.37		R.SQLDATQLAQVPTR.T	(74)	paraflagellar rod protein 1	gi|51704749
b214	821	1646.8037	1.01	U	R.QLQNLGTDRFDEVK.R + Deamidated (NQ); Gln->pyro-Glu (N-term Q)	(66)	paraflagellar rod protein 1	gi|51704749
b214	845	1662.8472	1.58	U	R.QLQNLGTDRFDEVK.R	(39)	paraflagellar rod protein 1	gi|51704749
b214	899	1710.8501	-3.05		K.LLELTVYNCDLAMR.C + Carbamidomethyl (C)	(78)	paraflagellar rod protein 1	gi|51704749
b214	940	1753.9321	-1.29		R.RVENAQFLEIAAQHK.K	88	paraflagellar rod protein 1	gi|51704749
b214	1223	2178.1323	2.74		R.ELYRPEDKPQFMDIIGVK.K	80	paraflagellar rod protein 1	gi|51704749
b215	583	1341.7742	19.2		K.VVSTGGNISVPVGR.E	78	putative ATPase beta subunit	gi|68126939
b215	624	1376.6917	15.3		K.GHGGFSVFAGVGER.T	(99)	putative ATPase beta subunit	gi|68126939
b215	755	1486.7623	17.8		R.VAQSALTMAEYFR.D	114	putative ATPase beta subunit	gi|68126939
b215	994	1690.8239	11.8		K.CVLVYGQMNEPPGAR.A + Carbamidomethyl (C)	(59)	putative ATPase beta subunit	gi|68126939
b215	1214	1892.0327	21.9		R.DVEGQNVLLFIDNIFR.F	(116)	putative ATPase beta subunit	gi|68126939
b215	1292	2004.0336	24.0		R.AVAESGIYPAVNPLECASR.I + Carbamidomethyl (C)	146	putative ATPase beta subunit	gi|68126939
b215	1301	2021.0728	21.3		R.DEPLTLEIVQHLDANTGR.C	(127)	putative ATPase beta subunit	gi|68126939
b215	1401	2272.2268	27.6		R.IPAAVGYQPTLAEDLGMLQER.I	(116)	putative ATPase beta subunit	gi|68126939
b215	618	1369.7406	13.4	U	R.IFNVLGDAIDHR.G	86	putative ATPase beta subunit	gi|134062671
b215	796	1629.8159	-17.41	U	K.AQIVGDDLTVTNVER.V	(130)	enolase	gi|134068394
b215	1026	1827.8413	-13.18		R.SAVPSGASTGVHEACELR.D + Carbamidomethyl (C)	(81)	enolase	gi|134068394
b215	1052	1848.8999	-8.73		R.GNPTVEVELMTEAGVFR.S	(89)	enolase	gi|134068394
b215	1174	2038.9561	-7.60		K.NPEPTYVSAAELQATYER.W	(150)	enolase	gi|134068394
b216	269	1101.5052	8.40	U	K.TRDEFYDR.H	20	putative vacuolar ATP synthase subunit b	gi|134063609
b216	616	1367.8123	16.8	U	R.AVSGPLVILEDVR.E	100	putative vacuolar ATP synthase subunit b	gi|134063609
b216	867	1593.9274	17.3		R.QLYPPINILPSLSR.L + Gln->pyro-Glu (N-term Q)	(77)	putative vacuolar ATP synthase subunit b	gi|134063609
b216	885	1610.9557	18.2		R.QLYPPINILPSLSR.L	105	putative vacuolar ATP synthase subunit b	gi|134063609
b216	991	1689.9417	14.6	U	K.AVVQVFEGTSGIDVIR.S	114	putative vacuolar ATP synthase subunit b	gi|134063609
b216	1019	1715.9614	16.8	U	K.TVLFLNLANDPTIER.I	100	putative vacuolar ATP synthase subunit b	gi|134063609
b216	1247	1932.0049	17.6	U	R.EPTFAEIVNIELADGSAR.R	165	putative vacuolar ATP synthase subunit b	gi|134063609
b216	1354	2103.2119	19.5		K.IPLFSGAGLPHNEIAAQIVR.Q	152	putative vacuolar ATP synthase subunit b	gi|134063609
b216	1369	2179.1421	18.0	U	K.ELNESYSVKPHLEYTTIR.A	141	putative vacuolar ATP synthase subunit b	gi|134063609
b217	128	993.4815	2.70		K.EHLEYFR.M	(52)	paraflagellar rod protein 1D	gi|27977612
b217	802	1528.8125	10.4		R.SQLDATQLAQVPTR.T + Deamidated (NQ)	(38)	paraflagellar rod protein 1D	gi|27977612
b217	1016	1710.8734	10.6		K.LLELTVYNCDLAMR.C + Carbamidomethyl (C)	110	paraflagellar rod protein 1D	gi|27977612
b217	1370	2179.1531	19.6		R.ELYRPEDKPQFMDIIGVK.K + Deamidated (NQ)	(30)	paraflagellar rod protein 1D	gi|27977612
b217	1382	2195.1526	21.6		R.ELYRPEDKPQFMDIIGVK.K + Deamidated (NQ); Oxidation (M)	(37)	paraflagellar rod protein 1D	gi|27977612
b217	1540	2788.3491	27.3		K.TACLENEELVQELHISDWSETQR.Q + Carbamidomethyl (C); Deamidated (NQ)	121	paraflagellar rod protein 1D	gi|27977612
b217	1052	1753.9552	11.9		R.RVENAQFLEIAAQHK.K	46	paraflagellar rod protein 1D	gi|134064346
B218	414	1238.6505	10.5	U	K.SATALSTEFVGR.K	54	putative carboxypeptidase	gi|134065382
B218	578	1335.7108	6.95	U	R.ATGEVLNPEHLR.R	38	putative carboxypeptidase	gi|134065382
B218	1275	1975.9552	11.2	U	K.IWDHGCVYNTDDLVLR.A + Carbamidomethyl (C)	106	putative carboxypeptidase	gi|134065382
b201	1188	1861.9001	11.4		R.DFVITVPCYYTAEQR.R + Carbamidomethyl (C)	85	putative heat shock protein	gi|322490382
B201	735	1466.7240	8.09	U	R.APSFTLNASETTAR.G + Deamidated (NQ)	43	putative heat shock protein	gi|134061093
B201	1383	2195.1790	18.6	U	K.VSELPTYPILLGYYAENPR.S	63	putative heat shock protein	gi|134061093
b201	146	1046.5280	-1.79	U	K.EQIEQMIR.D	(32)	putative heat shock 70-related protein 1,mitochondrial precursor	gi|68127922
b201	166	1065.5590	-9.13	U	R.SKFEGITQR.L	(31)	putative heat shock 70-related protein 1,mitochondrial precursor	gi|68127922
b201	291	1199.6670	-6.05		K.DAGTIAGLNVIR.V	(72)	putative heat shock 70-related protein 1,mitochondrial precursor	gi|68127922
b201	518	1402.7297	-4.41		K.EINDVVLVGGMTR.M	(89)	putative heat shock 70-related protein 1,mitochondrial precursor	gi|68127922
b201	1079	1880.0286	2.66		R.GVNPDEAVALGAATLGGVLR.G	(155)	putative heat shock 70-related protein 1,mitochondrial precursor	gi|68127922
b201	1103	1911.9019	0.06	U	K.VSNAVVTCPAYFNDAQR.Q + Carbamidomethyl (C)	(60)	putative heat shock 70-related protein 1,mitochondrial precursor	gi|68127922
B219	1363	2141.1929	49.3	U	R.GAADDGYAIFSAITSVSVLQR.H	139	putative peptidase M20/M25/M40	gi|134065290
b219	798	1630.8080	-12.43	U	K.AQIVGDDLTVTNVER.V + Deamidated (NQ)	(70)	enolase	gi|134068394
b219	1177	2039.9543	-0.63		K.NPEPTYVSAAELQATYER.W + Deamidated (NQ)	(83)	enolase	gi|134068394
b220	1208	1880.0840	32.1		R.GVNPDEAVALGAATLGGVLR.G	(180)	putative heat shock 70-related protein 1,mitochondrial precursor	gi|68127922
B220	770	1498.7501	42.6		K.FGHVTYFWNGNR.S + Deamidated (NQ)	(30)	2,3-bisphosphoglycerate-independent phosphoglycerate mutase	gi|321398823
b220	797	1629.8256	-11.45	U	K.AQIVGDDLTVTNVER.V	140	enolase	gi|134068394
b220	892	1705.7458	-8.75		K.LCMENGWSVMVSHR.S + Carbamidomethyl (C)	114	enolase	gi|134068394
b220	909	1721.7345	-12.29		K.LCMENGWSVMVSHR.S + Carbamidomethyl (C); Oxidation (M)	(57)	enolase	gi|134068394
b220	1027	1827.8551	-5.63		R.SAVPSGASTGVHEACELR.D + Carbamidomethyl (C)	131	enolase	gi|134068394
b220	1053	1848.9061	-5.37		R.GNPTVEVELMTEAGVFR.S	135	enolase	gi|134068394
b220	1145	1979.7889	-2.16		K.FAICMDCAASEAYDAER.K + 2 Carbamidomethyl (C)	180	enolase	gi|134068394
b220	1176	2038.9689	-1.32		K.NPEPTYVSAAELQATYER.W	165	enolase	gi|134068394
b221	1041	1743.9208	41.2	U	K.KYDLEAWFPGSGAFR.E	111	putative seryl-tRNA synthetase	gi|322489210
b221	795	1629.8094	-21.40	U	K.AQIVGDDLTVTNVER.V	(126)	enolase	gi|134068394
b221	1025	1827.8356	-16.30		R.SAVPSGASTGVHEACELR.D + Carbamidomethyl (C)	(122)	enolase	gi|134068394
b221	1051	1848.8867	-15.87		R.GNPTVEVELMTEAGVFR.S	(128)	enolase	gi|134068394
b221	1144	1979.7690	-12.22		K.FAICMDCAASEAYDAER.K + 2 Carbamidomethyl (C)	(94)	enolase	gi|134068394
b221	1173	2038.9490	-11.08		K.NPEPTYVSAAELQATYER.W	(154)	enolase	gi|134068394
b222	796	1527.8112	17.2	U	K.IINHNINCFINR.Q + Carbamidomethyl (C)	72	putative T-complex protein 1, beta subunit	gi|134063213
b222	1211	1883.0359	17.9		K.LLDQSIHPQTIIEGYR.M	97	putative T-complex protein 1, beta subunit	gi|134063213
b222	1347	2069.1228	17.2		R.TLPAIIADNAGLDSNDLVTR.L	126	putative T-complex protein 1, beta subunit	gi|134063213
b222	1413	2311.1528	25.6		K.TQDDEVGDGTTSVTVFAGELLR.N + Deamidated (NQ)	183	putative T-complex protein 1, beta subunit	gi|134063213
b222	1481	2508.2083	22.3	U	K.ALAESAEDHSADENLFYEDLIR.I	162	putative T-complex protein 1, beta subunit	gi|134063213
b223	373	1199.5870	32.5	U	K.VWGFDFESGR.L	89	putative carboxypeptidase	gi|134060164
b223	821	1545.8535	28.6	U	R.LSTTVPLIWAECR.R + Carbamidomethyl (C)	114	putative carboxypeptidase	gi|134060164
b223	1029	1725.9005	26.1	U	K.EHLGEQPAFSLENVR.L	158	putative carboxypeptidase	gi|134060164
b223	1180	1845.0327	32.5	U	R.IFADEVCYPLHVLLR.Y + Carbamidomethyl (C)	103	putative carboxypeptidase	gi|134060164
b202	974	1665.8710	28.8		K.NAVVTVPAYFNDAQR.Q + Deamidated (NQ)	(75)	glucose-regulated protein 78	gi|16797868
b202	690	1435.7551	8.61		R.ITPSVVAFTDTER.L	(55)	putative glucose-regulated protein 78	gi|134063480
b202	106	961.5707	9.25	U	R.WLIGFVAR.I	39	putative beta-fructofuranosidase	gi|322504205
b202	238	1075.4958	7.54	U	R.LCESYTFR.E + Carbamidomethyl (C)	52	putative beta-fructofuranosidase	gi|322504205
b202	310	1138.5950	5.17		K.TFYDPILNR.R	54	putative beta-fructofuranosidase	gi|322504205
b202	336	1153.5579	4.76	U	K.YVFVEDPER.S	55	putative beta-fructofuranosidase	gi|322504205
b202	361	1181.5919	-10.97	U	R.TVVYDTVEQK.I	16	putative beta-fructofuranosidase	gi|322504205
b202	777	1509.7933	10.9	U	R.TQSGTIGNTAPLHGR.A	88	putative beta-fructofuranosidase	gi|322504205
b202	1076	1763.8364	12.9	U	R.DPTEWWLDPTHPNR.W	71	putative beta-fructofuranosidase	gi|322504205
b202	1107	1798.9222	14.0	U	R.LYIDNGADTTGVAVYAR.N	133	putative beta-fructofuranosidase	gi|322504205
b202	147	1046.5367	6.53	U	K.EQIEQMIR.D	(49)	putative heat shock 70-related protein 1,mitochondrial precursor	gi|68127922
b202	169	1065.5737	4.68	U	R.SKFEGITQR.L	(39)	putative heat shock 70-related protein 1,mitochondrial precursor	gi|68127922
b202	192	1085.5460	4.19	U	K.FFQKDPFR.G + Deamidated (NQ)	(17)	putative heat shock 70-related protein 1,mitochondrial precursor	gi|68127922
b202	292	1199.6792	4.13		K.DAGTIAGLNVIR.V	95	putative heat shock 70-related protein 1,mitochondrial precursor	gi|68127922
b202	454	1348.6486	10.9		R.NNAETQLTTAER.Q + Deamidated (NQ)	(52)	putative heat shock 70-related protein 1,mitochondrial precursor	gi|68127922
b202	521	1402.7406	3.37		K.EINDVVLVGGMTR.M	(104)	putative heat shock 70-related protein 1,mitochondrial precursor	gi|68127922
b202	1083	1880.0459	11.9		R.GVNPDEAVALGAATLGGVLR.G	(182)	putative heat shock 70-related protein 1,mitochondrial precursor	gi|68127922
b202	1105	1911.9192	9.12	U	K.VSNAVVTCPAYFNDAQR.Q + Carbamidomethyl (C)	(93)	putative heat shock 70-related protein 1,mitochondrial precursor	gi|68127922
b202	1284	2389.1565	24.3		R.EMAADNQMMGQFDLVGIPPAPR.G + Deamidated (NQ)	(65)	putative heat shock 70-related protein 1,mitochondrial precursor	gi|68127922
b203	503	1285.6105	17.4		R.FEELCGDLFR.S + Carbamidomethyl (C)	(45)	heat shock protein 70	gi|293057
b203	743	1473.7054	13.4		R.TTPSYVAFTDSER.L	(68)	heat shock protein 70	gi|293057
b203	845	1567.8091	21.7		K.AVVTVPAYFNDSQR.Q + Deamidated (NQ)	(71)	heat shock protein 70	gi|293057
b203	1272	1967.0237	-23.99	U	K.DNRLLGKFDLSGIPPAPR.G + Deamidated (NQ)	(18)	glucose-regulated protein 78	gi|16797868
b203	351	1169.6884	21.2	U	K.DAGAIAGLNVLR.I	83	heat shock protein 70-related protein	gi|134062940
b203	773	1501.7433	17.6		R.TTPSYVAFTETER.L	96	heat shock protein 70-related protein	gi|134062940
b203	876	1600.7942	23.8	U	K.NEQVEIIANDQGNR.T + Deamidated (NQ)	63	heat shock protein 70-related protein	gi|134062940
b203	979	1675.7632	19.4		K.ATAGDTHLGGEDFDNR.L	101	heat shock protein 70-related protein	gi|134062940
b203	1012	1705.8812	13.8		R.IINEPTAAAIAYGMDR.K	55	heat shock protein 70-related protein	gi|134062940
b203	1252	1939.8695	26.3	U	R.ATLDDSEVQSSVCQEDR.Q + Carbamidomethyl (C); Deamidated (NQ)	99	heat shock protein 70-related protein	gi|134062940
b203	145	1046.5197	-9.73	U	K.EQIEQMIR.D	56	putative heat shock 70-related protein 1,mitochondrial precursor	gi|68127922
b203	167	1065.5598	-8.38	U	R.SKFEGITQR.L	(24)	putative heat shock 70-related protein 1,mitochondrial precursor	gi|68127922
b203	290	1199.6641	-8.47		K.DAGTIAGLNVIR.V	(90)	putative heat shock 70-related protein 1,mitochondrial precursor	gi|68127922
b203	516	1402.7260	-7.05		K.EINDVVLVGGMTR.M	(80)	putative heat shock 70-related protein 1,mitochondrial precursor	gi|68127922
b203	1080	1880.0363	6.76		R.GVNPDEAVALGAATLGGVLR.G	(169)	putative heat shock 70-related protein 1,mitochondrial precursor	gi|68127922
b203	1111	1912.9072	11.2	U	K.VSNAVVTCPAYFNDAQR.Q + Carbamidomethyl (C); Deamidated (NQ)	(92)	putative heat shock 70-related protein 1,mitochondrial precursor	gi|68127922
b203	1283	2389.1360	15.7		R.EMAADNQMMGQFDLVGIPPAPR.G + Deamidated (NQ)	(39)	putative heat shock 70-related protein 1,mitochondrial precursor	gi|68127922
b204	501	1285.5979	7.59		R.FEELCGDLFR.S + Carbamidomethyl (C)	(73)	heat shock protein 70	gi|293057
b204	742	1473.7002	9.90		R.TTPSYVAFTDSER.L	(74)	heat shock protein 70	gi|293057
b204	835	1566.8038	8.12		K.AVVTVPAYFNDSQR.Q	(45)	heat shock protein 70	gi|293057
b204	1262	1966.0117	13.5		K.DCHLLGTFDLSGIPPAPR.G + Carbamidomethyl (C)	(136)	heat shock protein 70	gi|293057
b204	1495	2623.3149	27.7		K.SQIFSTYADNQPGVHIQVFEGER.A + Deamidated (NQ)	(63)	heat shock protein 70	gi|293057
b204	656	1402.7480	8.19		R.LVTFFSEEFKR.K	31	putative heat-shock protein hsp70	gi|134063644|
b204	772	1501.7278	7.25		R.TTPSYVAFTETER.L	(45)	heat shock protein 70-related protein	gi|134062940
b204	978	1675.7448	8.43		K.ATAGDTHLGGEDFDNR.L	(49)	heat shock protein 70-related protein	gi|134062940
b204	142	1046.5125	-16.62	U	K.EQIEQMIR.D	(49)	putative heat shock 70-related protein 1,mitochondrial precursor	gi|68127922
b204	160	1065.5496	-17.96	U	R.SKFEGITQR.L	(40)	putative heat shock 70-related protein 1,mitochondrial precursor	gi|68127922
b204	190	1085.5231	-16.93	U	K.FFQKDPFR.G + Deamidated (NQ)	(28)	putative heat shock 70-related protein 1,mitochondrial precursor	gi|68127922
b204	284	1199.6564	-14.89		K.DAGTIAGLNVIR.V	(84)	putative heat shock 70-related protein 1,mitochondrial precursor	gi|68127922
b204	457	1349.6846	49.5		R.NNAETQLTTAER.Q + 2 Deamidated (NQ)	(60)	putative heat shock 70-related protein 1,mitochondrial precursor	gi|68127922
b204	510	1402.7131	-16.25		K.EINDVVLVGGMTR.M	(111)	putative heat shock 70-related protein 1,mitochondrial precursor	gi|68127922
b204	532	1418.6937	-26.17		K.EINDVVLVGGMTR.M + Oxidation (M)	(51)	putative heat shock 70-related protein 1,mitochondrial precursor	gi|68127922
b204	1074	1880.0171	-3.46		R.GVNPDEAVALGAATLGGVLR.G	(176)	putative heat shock 70-related protein 1,mitochondrial precursor	gi|68127922
b204	1106	1912.8882	1.26	U	K.VSNAVVTCPAYFNDAQR.Q + Carbamidomethyl (C); Deamidated (NQ)	113	putative heat shock 70-related protein 1,mitochondrial precursor	gi|68127922
b204	1282	2388.1382	9.94		R.EMAADNQMMGQFDLVGIPPAPR.G	100	putative heat shock 70-related protein 1,mitochondrial precursor	gi|68127922
b205	427	1252.6516	-1.24		K.NSLESIAYSLR.N	56	glucose-regulated protein 78	gi|16797868
b205	728	1460.7629	2.59		K.SDIDEIVLVGGSTR.I	123	glucose-regulated protein 78	gi|16797868
b205	864	1588.8568	1.71		K.KSDIDEIVLVGGSTR.I	72	glucose-regulated protein 78	gi|16797868
b205	964	1664.8519	7.70		K.NAVVTVPAYFNDAQR.Q	94	glucose-regulated protein 78	gi|16797868
b205	364	1183.6506	3.07	U	K.FELSGIPPAPR.G	92	putative glucose-regulated protein 78	gi|134063480
b205	689	1435.7456	1.99		R.ITPSVVAFTDTER.L	111	putative glucose-regulated protein 78	gi|134063480
b205	1424	2352.0999	26.6	U	K.DALAFVDENPNADREDFEGAR.E + Deamidated (NQ	34	putative glucose-regulated protein 78	gi|134063480
b205	143	1046.5148	-14.42	U	K.EQIEQMIR.D	(39)	putative heat shock 70-related protein 1,mitochondrial precursor	gi|68127922
b205	163	1065.5533	-14.49	U	R.SKFEGITQR.L	42	putative heat shock 70-related protein 1,mitochondrial precursor	gi|68127922
b205	287	1199.6603	-11.64		K.DAGTIAGLNVIR.V	(88)	putative heat shock 70-related protein 1,mitochondrial precursor	gi|68127922
b205	452	1348.6263	-5.62		R.NNAETQLTTAER.Q + Deamidated (NQ)	(59)	putative heat shock 70-related protein 1,mitochondrial precursor	gi|68127922
b205	511	1402.7186	-12.33		K.EINDVVLVGGMTR.M	(97)	putative heat shock 70-related protein 1,mitochondrial precursor	gi|68127922
b205	533	1418.6946	-25.54		K.EINDVVLVGGMTR.M + Oxidation (M)	(40)	putative heat shock 70-related protein 1,mitochondrial precursor	gi|68127922
b205	1073	1880.0153	-4.42		R.GVNPDEAVALGAATLGGVLR.G	(113)	putative heat shock 70-related protein 1,mitochondrial precursor	gi|68127922
b205	1108	1912.8912	2.83	U	K.VSNAVVTCPAYFNDAQR.Q + Carbamidomethyl (C); Deamidated (NQ)	(110)	putative heat shock 70-related protein 1,mitochondrial precursor	gi|68127922
b206	127	993.4752	-3.64		K.EHLEYFR.M	(40)	paraflagellar rod protein 1D	gi|27977612
b206	760	1492.7358	8.07	U	R.SGGESAAAQITSGSLR.A + Deamidated (NQ)	(30)	paraflagellar rod protein 1D	gi|134064346
b207	129	993.4857	6.88		K.EHLEYFR.M	(50)	paraflagellar rod protein 1D	gi|27977612
b207	803	1528.8179	14.0		R.SQLDATQLAQVPTR.T + Deamidated (NQ)	(74)	paraflagellar rod protein 1D	gi|27977612
b207	1015	1710.8685	7.71		K.LLELTVYNCDLAMR.C + Carbamidomethyl (C)	(61)	paraflagellar rod protein 1D	gi|27977612
b207	1539	2788.3486	27.1		K.TACLENEELVQELHISDWSETQR.Q + Carbamidomethyl (C); Deamidated (NQ)	(70)	paraflagellar rod protein 1D	gi|27977612
b207	759	1491.7590	12.9	U	R.SGGESAAAQITSGSLR.A	79	paraflagellar rod protein 1D	gi|134064346
b207	1055	1754.9473	16.5		R.RVENAQFLEIAAQHK.K + Deamidated (NQ)	(44)	paraflagellar rod protein 1D	gi|134064346
b208	1081	1880.0397	8.57		R.GVNPDEAVALGAATLGGVLR.G	(151)	putative heat shock 70-related protein 1,mitochondrial precursor	gi|68127922
b208	1110	1912.9069	11.0	U	K.VSNAVVTCPAYFNDAQR.Q + Carbamidomethyl (C); Deamidated (NQ)	(74)	putative heat shock 70-related protein 1,mitochondrial precursor	gi|68127922
b224	693	1437.7408	34.7		K.DSFVAAWQWATR.E	(61)	elongation factor 2	gi|68129663
b224	1059	1756.9301	22.6		R.AYLPVAESFGFTADLR.A	(84)	elongation factor 2	gi|68129663
b226	202	1044.4851	27.2		K.FDNLYGCR.E + Carbamidomethyl (C)	(26)	adenosylhomocysteinase	gi|284794943
b226	439	1259.6083	19.5		K.SKFDNLYGCR.E + Carbamidomethyl (C)	(62)	adenosylhomocysteinase	gi|284794943
b226	1411	2307.1199	30.4		K.QAEYINCPVDGPFKPDHYR.Y + Carbamidomethyl (C); Deamidated (NQ)	65	adenosylhomocysteinase	gi|284794943
b226	134	1043.5522	-20.08		K.EIVDLALDR.I	(41)	alpha tubulin	gi|606648
b226	558	1443.8285	-16.94		R.LIGQVVSSLTASLR.F	(100)	alpha tubulin	gi|606648
b226	848	1663.8066	-19.96		R.SLDIERPSYTNVNR.L	(43)	alpha tubulin	gi|606648
b225	952	1760.9211	-21.05		R.IHFVLTSYAPVVSAEK.A	(96)	alpha tubulin	gi|606648
b226	998	1804.8950	-11.07	U	R.CIFLDLEPTVVDEVR.T + Carbamidomethyl (C)	(104)	alpha tubulin	gi|606648
b226	1289	2409.2117	1.33		R.FDGALNVDLTEFQTNLVPYPR.I	(156)	alpha tubulin	gi|606648
b 227	787	1515.7863	24.5		K.IWHHTFYNELR.V	(83)	actin	gi|28627572
b227	1042	1743.9231	28.5		R.ELYGNIVLSGGSTMFR.N	144	actin	gi|28627572
b227	1064	1759.9133	25.6		R.ELYGNIVLSGGSTMFR.N + Oxidation (M)	(26)	actin	gi|28627572
b227	1562	3038.6868	42.3		R.TTGIVLDAGDGVTHTVPIYEGYSLPHAVR.R	226	actin	gi|28627572
b227	559	1443.8322	-14.38		R.LIGQVVSSLTASLR.F	(123)	alpha tubulin	gi|606648
b227	849	1663.8083	-18.94		R.SLDIERPSYTNVNR.L	(44)	alpha tubulin	gi|606648
b227	996	1804.8932	-12.07	U	R.CIFLDLEPTVVDEVR.T + Carbamidomethyl (C)	(106)	alpha tubulin	gi|606648
b227	1288	2409.2092	0.29		R.FDGALNVDLTEFQTNLVPYPR.I	(158)	alpha tubulin	gi|606648
b228	789	1515.8009	34.2		K.IWHHTFYNELR.V	(72)	actin	gi|28627572
b228	1043	1743.9321	33.7		R.ELYGNIVLSGGSTMFR.N	(47)	actin	gi|28627572
